# Supplementary material for: PATL2 is a key actor of oocyte maturation whose invalidation causes infertility in women and mice
Source: EMBO Mol Med. 2018 Apr 16;10(5):e8515. doi: 10.15252/emmm.201708515 (PMC5938616; doi:10.15252/emmm.201708515)
Supplement: Supplementary file 3 — Dataset EV1 [file EMMM-10-e8515-s003.xlsx]

## Sheet: Data
Deregulated transcripts in Patl2-KO GV oocytes in comparison to WT GV oocytes
Affymetrix Transcript Cluster ID	Gene Symbol	Description	GV KO (log2)	GV WT (log2)	Fold Change (linear)	ANOVA p-value	FDR p-value
Down regulated transcripts in KO GV vs WT GV oocytes
TC0700004586.mm.1	Phlda2	pleckstrin homology-like domain, family A, member 2	7.56	10.3	-6.7	0.002636	0.517421
TC0300002344.mm.1	Efna1	ephrin A1	7.34	9.73	-5.24	0.040885	0.842822
TC1000000784.mm.1	Cstb	cystatin B	9.44	11.81	-5.17	0.009763	0.695472
TC1500001329.mm.1	Snord123	small nucleolar RNA, C/D box 123	6.21	8.45	-4.73	0.015443	0.76138
TC1000000869.mm.1	Izumo4	IZUMO family member 4	7.28	9.32	-4.11	0.002856	0.527388
TC0100003049.mm.1	Il20	interleukin 20	8.78	10.79	-4.03	0.006789	0.643246
TC0700002697.mm.1	Med29	mediator complex subunit 29	9.33	11.01	-3.2	0.021954	0.78597
TC1700002042.mm.1	Znrd1	zinc ribbon domain containing, 1	7.5	9.18	-3.2	0.004167	0.583512
TC1900000268.mm.1	Olfr1463	olfactory receptor 1463; Synthetic construct Mus musculus clone IMAGE:100016353, MGC:184554 olfactory receptor 1463 (Olfr1463) mRNA, encodes complete protein.	8.98	10.64	-3.17	0.029125	0.820646
TC0X00003386.mm.1	Ssx9	synovial sarcoma, X breakpoint 9; Synthetic construct Mus musculus clone IMAGE:100014880, MGC:180300 synovial sarcoma, X breakpoint 9 (Ssx9) mRNA, encodes complete protein.	6.27	7.93	-3.16	0.006828	0.643246
TC1900000897.mm.1	Gstp2	glutathione S-transferase, pi 2	10.41	12.04	-3.11	0.021599	0.78597
TC0X00003113.mm.1	Chrdl1	chordin-like 1	5.17	6.75	-2.99	0.003444	0.555384
TC0900000377.mm.1	Olfr877	olfactory receptor 877	8	9.56	-2.94	0.021575	0.78597
TC1100000039.mm.1	Gatsl3	GATS protein-like 3	8.12	9.64	-2.88	0.003395	0.552951
TC1700000869.mm.1	Mrpl14	mitochondrial ribosomal protein L14	10.14	11.65	-2.86	0.044183	0.845528
TC1900000896.mm.1	Gstp1	glutathione S-transferase, pi 1	9.91	11.43	-2.86	0.023031	0.786839
TC0M00000008.mm.1	mt-Tk	mitochondrially encoded tRNA lysine [Source:MGI Symbol;Acc:MGI:102483]	10.11	11.6	-2.82	0.001032	0.428957
TC0M00000017.mm.1	mt-Tt	mitochondrially encoded tRNA threonine [Source:MGI Symbol;Acc:MGI:102473]	5.95	7.44	-2.81	0.033844	0.824365
TC0900001347.mm.1	Rpl29	ribosomal protein L29; ribosomal protein L29, mRNA (cDNA clone MGC:6127 IMAGE:3590425), complete cds.; ribosomal protein L29, mRNA (cDNA clone MGC:103210 IMAGE:6487045), complete cds.; ribosomal protein L29, mRNA (cDNA clone MGC:102595 IMAGE:5006561), complete cds.; ribosomal protein L29, mRNA (cDNA clone MGC:106844 IMAGE:1430129), complete cds.	10.82	12.29	-2.78	0.0117	0.717916
TC1000000845.mm.1	Efna2	ephrin A2	7.49	8.9	-2.66	0.00721	0.656819
TC0X00000502.mm.1	Slxl1	Slx-like 1	5.29	6.65	-2.58	0.007653	0.666149
TC1700002311.mm.1	Sh3gl1	SH3-domain GRB2-like 1	9.24	10.59	-2.56	0.021021	0.783633
TC1900000999.mm.1	Mrpl49	mitochondrial ribosomal protein L49	7.75	9.06	-2.49	0.03085	0.821785
TC0800002403.mm.1	Ifi30	interferon gamma inducible protein 30	6.82	8.09	-2.41	0.001512	0.464998
TC1500000175.mm.1	Ank; Mir7117	progressive ankylosis; microRNA 7117	7.54	8.81	-2.41	0.023447	0.786839
TC0M00000010.mm.1	mt-Tg	mitochondrially encoded tRNA glycine [Source:MGI Symbol;Acc:MGI:102486]	11.91	13.17	-2.4	0.001693	0.473975
TC0900000025.mm.1	Kbtbd3	kelch repeat and BTB (POZ) domain containing 3	5.52	6.76	-2.36	0.003954	0.578502
TC0X00001983.mm.1	Slx	Sycp3 like X-linked	6.81	8.04	-2.36	0.024972	0.799469
TC1100001150.mm.1	Proca1	protein interacting with cyclin A1	7	8.2	-2.29	0.013652	0.743153
TC1900001769.mm.1	Tmem179b	transmembrane protein 179B	10.44	11.64	-2.29	0.021142	0.784267
TC0100002921.mm.1	Dsel	dermatan sulfate epimerase-like; dermatan sulfate epimerase-like (Dsel), mRNA.	5.47	6.66	-2.28	0.030837	0.821785
TC0700002053.mm.1	Pnpla2	patatin-like phospholipase domain containing 2	7.73	8.91	-2.26	0.035736	0.825937
TC1400002057.mm.1	Prmt5	protein arginine N-methyltransferase 5	7.88	9.05	-2.25	0.001516	0.464998
TC1700002164.mm.1	Rsph9	radial spoke head 9 homolog (Chlamydomonas)	5.97	7.12	-2.22	0.032645	0.824365
TC1300001949.mm.1	Phf2	PHD finger protein 2	8.67	9.81	-2.21	0.010949	0.704519
TC0700002213.mm.1	Olfr1349	olfactory receptor 1349	4.64	5.78	-2.2	0.039589	0.842822
TC1600001292.mm.1	Thap7	THAP domain containing 7	8	9.14	-2.2	0.045594	0.847615
TC1600001301.mm.1	Dgcr14	DiGeorge syndrome critical region gene 14	10.08	11.22	-2.2	0.009322	0.693493
TC1600001961.mm.1	Mrpl39	mitochondrial ribosomal protein L39	11.42	12.56	-2.2	0.028146	0.820646
TC0400002873.mm.1	Tmem261	transmembrane protein 261	11.14	12.26	-2.17	0.002111	0.479672
TC0700002000.mm.1	Zfp511	zinc finger protein 511	9.06	10.18	-2.17	0.024893	0.798935
TC0800001212.mm.1	E2f4	E2F transcription factor 4	12.5	13.61	-2.17	0.004553	0.592715
TC1600001307.mm.1	Zdhhc8	zinc finger, DHHC domain containing 8	12.71	13.83	-2.17	0.000938	0.428957
TC1100001545.mm.1	Cisd3	CDGSH iron sulfur domain 3	7.55	8.66	-2.16	0.022854	0.786839
TC0400001743.mm.1	Akr7a5	aldo-keto reductase family 7, member A5 (aflatoxin aldehyde reductase)	6.86	7.95	-2.14	0.000652	0.364531
TC0700000305.mm.1	Zfp296	zinc finger protein 296	10.72	11.81	-2.14	0.013604	0.743153
TC0900001892.mm.1	Elavl3	ELAV (embryonic lethal, abnormal vision, Drosophila)-like 3 (Hu antigen C)	10.81	11.91	-2.13	0.009452	0.695029
TC1100002773.mm.1	Ccdc69	coiled-coil domain containing 69	13.54	14.63	-2.13	0.002225	0.49419
TC1700000651.mm.1	Slc44a4	solute carrier family 44, member 4	7.4	8.49	-2.13	0.049666	0.860961
TC0500001328.mm.1	Tbx5	T-box 5	5.22	6.31	-2.12	0.026071	0.801584
TC1200002445.mm.1	Nudt14	nudix (nucleoside diphosphate linked moiety X)-type motif 14	6.13	7.21	-2.12	0.043189	0.844634
TC0600001506.mm.1	Rpl18-ps2	ribosomal protein L18, pseudogene 2; 60S ribosomal protein L18 (Rpl18) pseudogene	13.43	14.51	-2.11	0.005228	0.604904
TC1100004283.mm.1	Syngr2	synaptogyrin 2	8.6	9.65	-2.06	0.016641	0.762579
TC0500001586.mm.1	Mdh2	malate dehydrogenase 2, NAD (mitochondrial)	10.09	11.13	-2.05	0.009774	0.695472
TC0500001623.mm.1	Ephb4	Eph receptor B4; Eph receptor B4 (Ephb4), transcript variant 2, mRNA.	7.33	8.35	-2.03	0.017681	0.765119
TC0700003005.mm.1	Ruvbl2	RuvB-like protein 2	9.29	10.3	-2.02	0.002772	0.525759
TC1800001178.mm.1	Spata24	spermatogenesis associated 24	7.08	8.1	-2.02	0.010208	0.70125
TC0200002038.mm.1	Rpl23a-ps4	ribosomal protein L23A, pseudogene 4	6.44	7.45	-2.01	0.043465	0.844634
TC0600002946.mm.1	Tamm41	TAM41, mitochondrial translocator assembly and maintenance protein, homolog (S. cerevisiae)	7.47	8.47	-2.01	0.018556	0.765119
TC0700004643.mm.1	Pak4	p21 protein (Cdc42/Rac)-activated kinase 4	10.32	11.32	-2.01	0.02333	0.786839
TC1700000461.mm.1	Hmga1; Hmga1-rs1	high mobility group AT-hook 1; high mobility group AT-hook I, related sequence 1	10.63	11.64	-2.01	0.018092	0.765119
TC0200000589.mm.1	Mir1954	microRNA 1954	7.3	8.3	-2.01	0.037039	0.83093
TC0700004337.mm.1	Bcl7c	B cell CLL/lymphoma 7C	8.4	9.4	-2	0.038495	0.840535
Up regulated transcripts in KO GV vs WT GV oocytes
TC0400003669.mm.1	Snora73b	small nucleolar RNA, H/ACA box 73b	6.39	5.19	2.29	0.045495	0.847615
TC0X00002869.mm.1	Satl1	spermidine/spermine N1-acetyl transferase-like 1	7.97	6.96	2.02	0.017855	0.765119
TC1000002288.mm.1	Lrrtm3	leucine rich repeat transmembrane neuronal 3	9.99	8.96	2.04	0.006047	0.621852
TC0300000387.mm.1	Lhfp	lipoma HMGIC fusion partner	7.63	6.59	2.06	0.003725	0.568476
TC0X00002562.mm.1	Mageb4	melanoma antigen, family B, 4	6.38	5.31	2.1	0.032171	0.824365
TSUnmapped00000029.mm.1	Psd3	pleckstrin and Sec7 domain containing 3	10.39	9.32	2.1	0.005432	0.606205
TC1400000579.mm.1	Eddm3b	epididymal protein 3B	7.51	6.4	2.16	0.017237	0.765119
TC0400003664.mm.1	Rnu11	U11 small nuclear RNA	7.93	6.82	2.16	0.014074	0.747044
TC1300000020.mm.1	Akr1c19	aldo-keto reductase family 1, member C19	7.96	6.8	2.23	0.022698	0.786839
TC1100003523.mm.1	Pctp	phosphatidylcholine transfer protein; Synthetic construct Mus musculus clone IMAGE:100062268, MGC:190442 phosphatidylcholine transfer protein (Pctp) mRNA, encodes complete protein.	5.79	4.62	2.26	0.008552	0.681236
TC1100001320.mm.1	Mir8115	microRNA 8115	7.09	5.83	2.39	0.043186	0.844634
TC0100002856.mm.1	Slco4c1	solute carrier organic anion transporter family, member 4C1	8.55	7.26	2.45	0.032194	0.824365
TC0300001175.mm.1	Mir669b	microRNA 669b	7.16	5.82	2.54	0.008566	0.681485
TC1600001426.mm.1	Uts2b	urotensin 2B	7.68	6.33	2.55	0.016059	0.76138
TC0800000345.mm.1	Erlin2	ER lipid raft associated 2	7.73	6.37	2.56	0.039738	0.842822
TC0X00000209.mm.1	Rgn	regucalcin	10.57	9.16	2.67	0.037105	0.830994
TC1500002261.mm.1	Krt84	keratin 84	8.89	7.46	2.68	0.010092	0.698468
TC0500002699.mm.1	Sult1d1	sulfotransferase family 1D, member 1	6.73	5.2	2.89	0.04355	0.844634
TC1100001267.mm.1	Wfdc21	WAP four-disulfide core domain 21	10.45	8.83	3.08	0.021478	0.78597
TC0300001062.mm.1	Bcl2l15	BCLl2-like 15	7.39	5.74	3.14	0.019961	0.774882

## Sheet: Legend
Dataset EV1. List of genes deregulated with an absolute fold-change > 2, p< 0.05 in Patl2-/- GV oocytes relative to WT GV oocytes.
