# Supplementary material for: PATL2 is a key actor of oocyte maturation whose invalidation causes infertility in women and mice
Source: EMBO Mol Med. 2018 Apr 16;10(5):e8515. doi: 10.15252/emmm.201708515 (PMC5938616; doi:10.15252/emmm.201708515)
Supplement: Supplementary file 4 — Dataset EV2 [file EMMM-10-e8515-s004.xlsx]

## Sheet: Data
Deregulated transcripts in Patl2-KO MII oocytes in comparison to WT MII oocytes
Affymetrix Transcript Cluster ID	Gene Symbol	Description	MII KO (log2)	MII WT (log 2)	Fold Change (linear)	ANOVA p-value	FDR p-value
Down regulated transcripts in KO MII vs WT MII oocytes
TC1300000303.mm.1	Prl8a2	prolactin family 8, subfamily a, member 2	6.2	8.96	-6.78	0.008811	0.346092
TC1100001667.mm.1	Rnu2-10	U2 small nuclear RNA 10	6.95	9.14	-4.56	0.009252	0.347412
TC0700001853.mm.1	Snora30	small nucleolar RNA, H/ACA box 30	6.85	9.98	-8.79	0.007454	0.332167
TC0900001787.mm.1	Scarna9	small Cajal body-specific RNA 9	6.88	9.29	-5.3	0.004358	0.306454
TC1500002177.mm.1	Snora34; Mir1291	small nucleolar RNA, H/ACA box 34; microRNA 1291	10.61	12.79	-4.52	0.006636	0.324022
TC0700000781.mm.1	Klk15	kallikrein related-peptidase 15	8.19	10.12	-3.8	0.027319	0.436678
TC1900001265.mm.1	Smc5	structural maintenance of chromosomes 5	6.87	8.75	-3.68	0.018062	0.403853
TC0M00000023.mm.1	mt-Tc	mitochondrially encoded tRNA cysteine [Source:MGI Symbol;Acc:MGI:102490]	6.9	8.74	-3.57	0.003158	0.286142
TC0X00001316.mm.1	Arxes2	adipocyte-related X-chromosome expressed sequence 2	6.39	8.2	-3.51	0.03434	0.461575
TC0X00002058.mm.1	Snora69	small nucleolar RNA, H/ACA box 69	5.41	7.13	-3.3	0.031286	0.446366
TC1600002175.mm.1	Pcp4	Purkinje cell protein 4	6.02	7.6	-3.01	0.005368	0.315217
TC0700000894.mm.1	Zdhhc13	zinc finger, DHHC domain containing 13	9.93	11.41	-2.79	0.004202	0.304577
TC0800002414.mm.1	Snora68	small nucleolar RNA, H/ACA box 68	5.03	6.5	-2.77	0.005758	0.315508
TC0500001096.mm.1	Ccdc18	coiled-coil domain containing 18	7.53	8.98	-2.73	0.00459	0.311067
TC0800002410.mm.1	Ccdc124	coiled-coil domain containing 124	7.2	8.65	-2.72	0.017055	0.397621
TC1000001555.mm.1	Dctn2	dynactin 2	7.57	8.99	-2.67	0.004658	0.313384
TC1200001861.mm.1	Pole2	polymerase (DNA directed), epsilon 2 (p59 subunit)	7.51	8.89	-2.6	0.000139	0.120466
TC0400003506.mm.1	Utp11l	UTP11-like, U3 small nucleolar ribonucleoprotein, (yeast)	9.17	10.55	-2.6	0.013128	0.369189
TC1100000804.mm.1	Snord49b	small nucleolar RNA, C/D box 49B	3.93	5.31	-2.6	0.028338	0.440256
TC0M00000024.mm.1	mt-Ty	mitochondrially encoded tRNA tyrosine [Source:MGI Symbol;Acc:MGI:102470]	6.84	8.2	-2.57	0.003457	0.286616
TC0300002347.mm.1	Efna4	ephrin A4; Synthetic construct Mus musculus clone IMAGE:100064073, MGC:193444 ephrin A4 (Efna4) mRNA, encodes complete protein.	7.21	8.55	-2.54	0.00688	0.326461
TC1400000829.mm.1	Fgf9	fibroblast growth factor 9	5.88	7.21	-2.51	0.001603	0.251139
TC0600003520.mm.1	Igkv15-103	immunoglobulin kappa chain variable 15-103	5.58	6.91	-2.51	0.030869	0.445059
TC0800002307.mm.1	Tll1	tolloid-like; Synthetic construct Mus musculus clone IMAGE:100069542, MGC:199444 tolloid-like (Tll1) mRNA, encodes complete protein.	7.24	8.53	-2.45	0.007285	0.331506
TC0100002032.mm.1	Il17f	interleukin 17F; Synthetic construct Mus musculus clone IMAGE:100063907, MGC:193374 interleukin 17F (Il17f) mRNA, encodes complete protein.	9.43	10.7	-2.43	0.015453	0.386069
TC1900000005.mm.1	Mrpl21	mitochondrial ribosomal protein L21	8.87	10.14	-2.42	0.002164	0.267402
TC0100002157.mm.1	AA619741	PHD finger protein 19 pseudogene; expressed sequence AA619741 (AA619741), non-coding RNA.	12.13	13.39	-2.41	0.002451	0.275913
TC0X00003428.mm.1	Xlr5c	X-linked lymphocyte-regulated 5C	8.36	9.62	-2.4	0.012896	0.368581
TC0100002238.mm.1	Snord89	small nucleolar RNA, C/D box 89	8.17	9.42	-2.38	0.041263	0.489929
TC0100001170.mm.1	Fam72a	family with sequence similarity 72, member A	9.9	11.14	-2.36	0.00757	0.333689
TC1400000486.mm.1	Styx	serine/threonine/tyrosine interaction protein	6.61	7.85	-2.36	0.023113	0.425648
TC0500000435.mm.1	Tmem128	transmembrane protein 128	7.02	8.25	-2.36	0.024957	0.43564
TC1000000884.mm.1	Eef2	eukaryotic translation elongation factor 2	10.59	11.82	-2.36	0.036049	0.467313
TC1800001737.mm.1	Eif3s6-ps2	eukaryotic translation initiation factor 3, subunit 6, pseudogene 2 [Source:MGI Symbol;Acc:MGI:103204]	9.41	10.62	-2.32	0.001593	0.251139
TC0800001528.mm.1	Gas8	growth arrest specific 8	7.34	8.56	-2.32	0.007608	0.33431
TC0400003536.mm.1	Tekt2	tektin 2	6.84	8.05	-2.32	0.009969	0.3515
TC1200002303.mm.1	Scarna13; Mir3069	small Cajal body-specific RNA 1; microRNA 3069; microRNA 3069 (Mir3069), microRNA.	7.12	8.32	-2.3	0.016556	0.393625
TC1100004299.mm.1	Mif4gd	MIF4G domain containing	6.92	8.12	-2.29	0.008628	0.344055
TC0800001494.mm.1	Trappc2l	trafficking protein particle complex 2-like	5.84	7.03	-2.29	0.017707	0.401565
TC1000002000.mm.1	Nt5dc1	5-nucleotidase domain containing 1; 5'-nucleotidase domain containing 1	7.66	8.85	-2.28	0.009629	0.349878
TC1200000990.mm.1	Psmc1	protease (prosome, macropain) 26S subunit, ATPase 1; protease (prosome, macropain) 26S subunit, ATPase 1 (Psmc1), mRNA.	9.06	10.24	-2.26	0.019395	0.410829
TC0800000737.mm.1	Nr2c2ap	nuclear receptor 2C2-associated protein; nuclear receptor 2C2-associated protein (Nr2c2ap), transcript variant 2, mRNA.	9.08	10.24	-2.24	0.00192	0.260069
TC0700004072.mm.1	Lmo1	LIM domain only 1	12.23	13.4	-2.24	0.003029	0.283487
TC1400002264.mm.1	Gulo	gulonolactone (L-) oxidase	6.2	7.36	-2.24	0.014806	0.381862
TC0900000845.mm.1	Spg21	spastic paraplegia 21 homolog (human)	7.95	9.1	-2.22	0.003883	0.296784
TC1600001801.mm.1	Olfr206	olfactory receptor 206	8.31	9.45	-2.21	0.015056	0.382961
TC1700000898.mm.1	Mrpl2	mitochondrial ribosomal protein L2	10.01	11.14	-2.19	0.000074	0.096645
TC0900001442.mm.1	Cdc25a	cell division cycle 25A	11.18	12.31	-2.19	0.017824	0.40266
TC1200001183.mm.1	Mir654	microRNA 654	5.29	6.41	-2.18	0.027094	0.436053
TC0400002921.mm.1	Mir466h	microRNA 466h	8.21	9.33	-2.17	0.007848	0.33811
TC1400000910.mm.1	Pinx1	PIN2/TERF1 interacting, telomerase inhibitor 1	11.28	12.4	-2.17	0.011002	0.361161
TC0500001732.mm.1	Kdelr2	KDEL (Lys-Asp-Glu-Leu) endoplasmic reticulum protein retention receptor 2	10.63	11.72	-2.14	0.002428	0.275394
TC0200000486.mm.1	Ralgds	ral guanine nucleotide dissociation stimulator	6.32	7.42	-2.14	0.003543	0.28703
TC1700002179.mm.1	Srf	serum response factor	9.25	10.35	-2.14	0.044619	0.501
TC0800000842.mm.1	Isx	intestine specific homeobox	4.83	5.92	-2.13	0.007481	0.333185
TC0300000482.mm.1	Aadac	arylacetamide deacetylase (esterase)	9.29	10.38	-2.13	0.010344	0.355776
TC1300002079.mm.1	Cxcl14	chemokine (C-X-C motif) ligand 14	7.5	8.59	-2.13	0.019701	0.41369
TC0400003373.mm.1	Dmap1	DNA methyltransferase 1-associated protein 1	8.08	9.18	-2.13	0.021236	0.421221
TC0600002965.mm.1	Plxnd1	plexin D1	6.11	7.2	-2.12	0.002679	0.27823
TC1900000096.mm.1	Fau	Finkel-Biskis-Reilly murine sarcoma virus (FBR-MuSV) ubiquitously expressed (fox derived)	8.77	9.85	-2.12	0.010416	0.356522
TC1100003657.mm.1	Snora21	small nucleolar RNA, H/ACA box 21	7.5	8.58	-2.12	0.006435	0.322679
TC1600000048.mm.1	Alg1	asparagine-linked glycosylation 1 (beta-1,4-mannosyltransferase)	9.05	10.13	-2.11	0.001137	0.232282
TC0500002328.mm.1	Ldb2	LIM domain binding 2; LIM domain binding 2 (Ldb2), transcript variant 2, mRNA.	7.03	8.1	-2.1	0.015376	0.385393
TC1400001321.mm.1	Ubac2	ubiquitin associated domain containing 2	12.47	13.53	-2.09	0.002116	0.267402
TC1800001009.mm.1	Ss18	synovial sarcoma translocation, Chromosome 18	10.62	11.69	-2.09	0.009493	0.34986
TC1400002139.mm.1	Gjb2	gap junction protein, beta 2	5.81	6.88	-2.09	0.013317	0.370773
TC0X00003427.mm.1	Xlr5a	X-linked lymphocyte-regulated 5A	8.52	9.58	-2.09	0.014283	0.376813
TC0900003015.mm.1	Grm2	glutamate receptor, metabotropic 2	8.49	9.55	-2.08	0.000447	0.188158
TC0X00000675.mm.1	Xlr5b	X-linked lymphocyte-regulated 5B	8.76	9.81	-2.08	0.019115	0.410455
TC0900000540.mm.1	Fxyd6	FXYD domain-containing ion transport regulator 6	7.48	8.52	-2.07	0.002122	0.267402
TC0X00001423.mm.1	Trpc5os	transient receptor potential cation channel, subfamily C, member 5, opposite strand	5.28	6.33	-2.07	0.014116	0.375726
TC0800002452.mm.1	Cib3	calcium and integrin binding family member 3	5.31	6.36	-2.07	0.048658	0.515825
TC0500000310.mm.1	Atraid	all-trans retinoic acid induced differentiation factor	7.94	8.99	-2.06	0.000192	0.138208
TC0800001092.mm.1	Mt4	metallothionein 4	9.62	10.66	-2.06	0.009195	0.347223
TC1400001665.mm.1	Gnl3; Snord19	guanine nucleotide binding protein-like 3 (nucleolar); small nucleolar RNA, C/D box 19; guanine nucleotide binding protein-like 3 (nucleolar) (Gnl3), transcript variant 1, mRNA.	9.02	10.05	-2.05	0.002916	0.283487
TC1700002764.mm.1	Sft2d1	SFT2 domain containing 1	9.25	10.29	-2.05	0.022834	0.424697
TC1500001424.mm.1	Slc25a32	solute carrier family 25, member 32	10.5	11.53	-2.04	0.00542	0.315217
TC0900000647.mm.1	Slc35f2	solute carrier family 35, member F2	9.51	10.54	-2.04	0.011951	0.363255
TC1700002771.mm.1	Nme3	NME/NM23 nucleoside diphosphate kinase 3	7.16	8.19	-2.03	0.00459	0.311067
TC0900002165.mm.1	Ccdc84	coiled-coil domain containing 84	8.93	9.95	-2.03	0.010407	0.356501
TC1100002166.mm.1	Ddx56	DEAD (Asp-Glu-Ala-Asp) box polypeptide 56	7.22	8.24	-2.03	0.047294	0.510592
TC1700000882.mm.1	Xpo5	exportin 5	8.99	10.01	-2.02	0.001478	0.249369
TC1700002110.mm.1	Cenpq	centromere protein Q	8.79	9.8	-2.02	0.002172	0.267402
TC0700000007.mm.1	Cacng7	calcium channel, voltage-dependent, gamma subunit 7	9.69	10.7	-2.02	0.011597	0.361161
TC1800000980.mm.1	Abhd3	abhydrolase domain containing 3	8.44	9.46	-2.02	0.024412	0.433026
TC1900000882.mm.1	Lrp5	low density lipoprotein receptor-related protein 5	11.86	12.87	-2.02	0.026227	0.43564
TC1200000263.mm.1	Lamb1	laminin B1	12.86	13.87	-2.01	0.009164	0.347223
TC1100001914.mm.1	Sap30bp	SAP30 binding protein	11.78	12.79	-2.01	0.027055	0.435803
TC0900000679.mm.1	Pstpip1	proline-serine-threonine phosphatase-interacting protein 1	7.68	8.68	-2	0.005532	0.315217
TC0200003354.mm.1	Phf19	PHD finger protein 19	7.82	8.81	-2	0.006486	0.322679
TC1000001081.mm.1	Sycp3	synaptonemal complex protein 3	9.32	10.32	-2	0.024626	0.433423
TC0700002498.mm.1	Tomm40	translocase of outer mitochondrial membrane 40 homolog (yeast)	7.51	8.5	-2	0.046659	0.509036
Up regulated transcripts in KO MII vs WT MII oocytes
TC0900000643.mm.1	Npat	nuclear protein in the AT region; Synthetic construct Mus musculus clone IMAGE:100069484, MGC:199386 nuclear protein in the AT region (Npat) mRNA, encodes complete protein.	10.56	9.56	2	0.002766	0.279842
TC1300002588.mm.1	Erbb2ip	Erbb2 interacting protein; Erbb2 interacting protein (Erbb2ip), transcript variant 2, mRNA.	8.1	7.1	2	0.005343	0.315217
TC0800000074.mm.1	Tnfsf13b	tumor necrosis factor (ligand) superfamily, member 13b	10.18	9.18	2	0.010233	0.355233
TC1000002099.mm.1	Prdm1	PR domain containing 1, with ZNF domain; Synthetic construct Mus musculus clone IMAGE:100069466, MGC:199368 Prdm1 protein (Prdm1) mRNA, encodes complete protein.	8.91	7.91	2	0.010633	0.358519
TC0300001076.mm.1	Slc16a1	solute carrier family 16 (monocarboxylic acid transporters), member 1	9.05	8.05	2	0.029573	0.44344
TC0200003398.mm.1	Rc3h2	ring finger and CCCH-type zinc finger domains 2	7.08	6.07	2.01	0.010282	0.355233
TC1700002346.mm.1	Slc25a23	solute carrier family 25 (mitochondrial carrier; phosphate carrier), member 23	11.11	10.1	2.02	0.001806	0.256678
TC0400004195.mm.1	Iffo2	intermediate filament family orphan 2	9.27	8.25	2.03	0.013577	0.37373
TC1100001020.mm.1	Trpv3	transient receptor potential cation channel, subfamily V, member 3	9.78	8.76	2.03	0.024832	0.43564
TC1600002135.mm.1	Psmg1	proteasome (prosome, macropain) assembly chaperone 1	12.48	11.45	2.04	0.002301	0.273009
TC1600001379.mm.1	Etv5	ets variant 5; ets variant gene 5	6.97	5.94	2.04	0.0059	0.315884
TC1400001986.mm.1	Ccnb1ip1	cyclin B1 interacting protein 1	6.04	5.01	2.04	0.030438	0.444503
TC0X00000329.mm.1	Ube2a	ubiquitin-conjugating enzyme E2A	11.24	10.2	2.06	0.00056	0.201248
TC1100001886.mm.1	Slc9a3r1	solute carrier family 9 (sodium/hydrogen exchanger), member 3 regulator 1	11.9	10.86	2.06	0.009934	0.3515
TC0100002392.mm.1	Trak2	trafficking protein, kinesin binding 2	8.62	7.57	2.07	0.016945	0.396878
TC0400002477.mm.1	Dctn3	dynactin 3	10.06	9.01	2.08	0.008488	0.343253
TC0900001879.mm.1	Yipf2	Yip1 domain family, member 2	10.13	9.08	2.08	0.014038	0.375726
TC0600003307.mm.1	Dusp16	dual specificity phosphatase 16; dual specificity phosphatase 16 (Dusp16), transcript variant B1, mRNA.; dual specificity phosphatase 16 (Dusp16), transcript variant A1, mRNA.	9.17	8.1	2.09	0.004338	0.306426
TSUnmapped00000009.mm.1	Rcor3	REST corepressor 3	7.97	6.9	2.09	0.007687	0.336286
TC0600003163.mm.1	Kcna1	potassium voltage-gated channel, shaker-related subfamily, member 1	5.56	4.5	2.09	0.023411	0.427634
TC1300001561.mm.1	Hist1h3i	histone cluster 1, H3i	4.64	3.58	2.09	0.031225	0.446366
TC0300001757.mm.1	Ect2	ect2 oncogene	13.07	11.99	2.1	0.002799	0.28046
TC1800000152.mm.1	Dsg1c	desmoglein 1 gamma; Synthetic construct Mus musculus clone IMAGE:100062064, MGC:190342 desmoglein 1 gamma (Dsg1c) mRNA, encodes complete protein.	7	5.93	2.1	0.021817	0.423608
TC0400001547.mm.1	Pum1	pumilio RNA-binding family member 1; pumilio 1 (Drosophila)	11.27	10.19	2.11	0.002742	0.279573
TCX_GL456233_random00000002.mm.1	Tmlhe	trimethyllysine hydroxylase, epsilon	7.26	6.18	2.11	0.011644	0.361161
TC1200000655.mm.1	Snapc1	small nuclear RNA activating complex, polypeptide 1	11.19	10.11	2.11	0.027267	0.436379
TC1000000508.mm.1	Fabp7	fatty acid binding protein 7, brain	7.43	6.35	2.11	0.027746	0.437694
TC1000001809.mm.1	Arfgef3	ARFGEF family member 3	11.95	10.86	2.12	0.004291	0.306426
TC1100004060.mm.1	Cd300lf	CD300 antigen like family member F	9.26	8.18	2.12	0.005534	0.315217
TC0700003414.mm.1	Fam189a1	family with sequence similarity 189, member A1	8.43	7.35	2.12	0.006988	0.327853
TC0100003416.mm.1	BC055324	cDNA sequence BC055324	9.76	8.66	2.14	0.005536	0.315217
TC1500001531.mm.1	Enpp2	ectonucleotide pyrophosphatase/phosphodiesterase 2	8.03	6.93	2.14	0.013014	0.369187
TC0200003607.mm.1	Rbms1	RNA binding motif, single stranded interacting protein 1	7.24	6.14	2.15	0.005972	0.317405
TC1000001024.mm.1	Rfx4	regulatory factor X, 4 (influences HLA class II expression)	8.64	7.54	2.15	0.042789	0.495326
TC0600001180.mm.1	Cntn4	contactin 4	8.23	7.12	2.16	0.005385	0.315217
TC0700001773.mm.1	Lcmt1	leucine carboxyl methyltransferase 1	10.26	9.15	2.16	0.012628	0.366548
TC0800002359.mm.1	Lzts1	leucine zipper, putative tumor suppressor 1	10.85	9.74	2.16	0.012847	0.368581
TC1200000314.mm.1	Agr3	anterior gradient 3	9.07	7.95	2.17	0.029021	0.441675
TC1400002801.mm.1	Trav9d-4	T cell receptor alpha variable 9D-4	8.76	7.63	2.19	0.009553	0.34986
TC0300001117.mm.1	Slc16a4	solute carrier family 16 (monocarboxylic acid transporters), member 4	6.51	5.38	2.19	0.015424	0.385627
TC0300002463.mm.1	Pip5k1a	phosphatidylinositol-4-phosphate 5-kinase, type 1 alpha	9.11	7.98	2.19	0.049165	0.516875
TC0300000485.mm.1	Mbnl1	muscleblind-like 1 (Drosophila)	7.09	5.96	2.2	0.000732	0.206627
TC1300000246.mm.1	Hist1h3g	histone cluster 1, H3g	5.48	4.33	2.21	0.006652	0.324022
TC0400003334.mm.1	Tspan1	tetraspanin 1	9.34	8.2	2.21	0.037223	0.472852
TC1700000070.mm.1	Rps6ka2	ribosomal protein S6 kinase, polypeptide 2	6.8	5.65	2.22	0.047816	0.513191
TC1500001379.mm.1	Pabpc1	poly(A) binding protein, cytoplasmic 1	9	7.85	2.23	0.028323	0.440256
TC1100000368.mm.1	Fam196b	family with sequence similarity 196, member B	7.06	5.9	2.24	0.004015	0.298663
TC0400001091.mm.1	Plpp3	phospholipid phosphatase 3	13.66	12.48	2.27	0.007547	0.333689
TC0400003742.mm.1	Man1c1	mannosidase, alpha, class 1C, member 1	10.29	9.11	2.27	0.013865	0.374624
TC0300000974.mm.1	Notch2	notch 2; Synthetic construct Mus musculus clone IMAGE:100069450, MGC:199352 Notch gene homolog 2 (Drosophila) (Notch2) mRNA, encodes complete protein.	8.02	6.83	2.27	0.014437	0.378106
TC1000001207.mm.1	Dusp6	dual specificity phosphatase 6	6.82	5.64	2.27	0.047955	0.513366
TC1800001665.mm.1	Nfatc1	nuclear factor of activated T cells, cytoplasmic, calcineurin dependent 1	6.51	5.31	2.3	0.021762	0.423608
TC1500000418.mm.1	Fer1l6	fer-1-like 6 (C. elegans)	7.56	6.36	2.3	0.026588	0.43564
TC0300000605.mm.1	Serpini1	serine (or cysteine) peptidase inhibitor, clade I, member 1	10.3	9.09	2.31	0.000063	0.092959
TC0600000963.mm.1	Cct7	chaperonin containing Tcp1, subunit 7 (eta)	10.34	9.13	2.31	0.00371	0.290266
TC1100002062.mm.1	Narf	nuclear prelamin A recognition factor	9.63	8.41	2.32	0.025436	0.43564
TC0X00001382.mm.1	Prps1	phosphoribosyl pyrophosphate synthetase 1	11.06	9.84	2.33	0.00544	0.315217
TC0200000833.mm.1	Fmnl2	formin-like 2; Synthetic construct Mus musculus clone IMAGE:100068380, MGC:195924 formin-like 2 (Fmnl2) mRNA, encodes complete protein.	10.96	9.73	2.34	0.021216	0.421221
TC0300002760.mm.1	Fam102b	family with sequence similarity 102, member B	9.27	8.04	2.34	0.021496	0.42225
TC0800002431.mm.1	Bst2	bone marrow stromal cell antigen 2	12.92	11.69	2.34	0.026563	0.43564
TC0500000286.mm.1	Hadhb	hydroxyacyl-Coenzyme A dehydrogenase/3-ketoacyl-Coenzyme A thiolase/enoyl-Coenzyme A hydratase (trifunctional protein), beta subunit; hydroxyacyl-Coenzyme A dehydrogenase/3-ketoacyl-Coenzyme A thiolase/enoyl-Coenzyme A hydratase (trifunctional protein), beta subunit (Hadhb), nuclear gene encoding mitochondrial protein, mRNA.	7.76	6.51	2.36	0.027191	0.436243
TC0X00001027.mm.1	Rps12-ps1	ribosomal protein S12, pseudogene 1	10.46	9.17	2.43	0.005751	0.315508
TC1000002693.mm.1	Elk3	ELK3, member of ETS oncogene family	8.93	7.65	2.44	0.002051	0.265193
TC1600001201.mm.1	Prm2	protamine 2	11.64	10.33	2.49	0.037901	0.475518
TC0500003384.mm.1	Cldn4	claudin 4	10.68	9.35	2.51	0.003981	0.29846
TC1100002233.mm.1	Cobl	cordon-bleu WH2 repeat	9.86	8.52	2.54	0.000593	0.202172
TSUnmapped00000005.mm.1	Amot	angiomotin	9	7.66	2.54	0.022728	0.424305
TC0300000953.mm.1	Rbm8a	RNA binding motif protein 8a	10.66	9.31	2.54	0.037808	0.474887
TC0100001641.mm.1	Olfr424	olfactory receptor 424	6.3	4.94	2.57	0.034707	0.46329
TC1000002921.mm.1	Frs2	fibroblast growth factor receptor substrate 2	9.43	8.07	2.58	0.006781	0.324022
TC0500000291.mm.1	Drc1	dynein regulatory complex subunit 1	8.19	6.8	2.62	0.00063	0.204394
TC0500003306.mm.1	sept14	septin 14	13	11.6	2.63	0.007288	0.331506
TC0400001107.mm.1	Dhcr24	24-dehydrocholesterol reductase	7.49	6.09	2.64	0.045894	0.506674
TC1800000153.mm.1	Dsg1a	desmoglein 1 alpha	8.92	7.51	2.65	0.011635	0.361161
TC1100003946.mm.1	Rps12-ps26	ribosomal protein S12, pseudogene 26 [Source:MGI Symbol;Acc:MGI:3713332]	11.89	10.47	2.66	0.005434	0.315217
TC0600003321.mm.1	Grin2b	glutamate receptor, ionotropic, NMDA2B (epsilon 2); Synthetic construct Homo sapiens clone IMAGE:9094539; MGC:199305 glutamate receptor, ionotropic, NMDA2B (epsilon 2) (Grin2b) gene, encodes complete protein.	6.4	4.99	2.67	0.002275	0.271654
TC1900001621.mm.1	Usmg5	upregulated during skeletal muscle growth 5	10.03	8.61	2.68	0.035119	0.465025
TC1600001742.mm.1	Nfkbiz	nuclear factor of kappa light polypeptide gene enhancer in B cells inhibitor, zeta	10.18	8.73	2.73	0.012666	0.366896
TC0X00001782.mm.1	Ccdc120	coiled-coil domain containing 120	11.52	10.05	2.78	0.020294	0.416039
TC0X00001207.mm.1	Rps12-ps22; LOC101055703	ribosomal protein S12, pseudogene 22 [Source:MGI Symbol;Acc:MGI:3649154]; 40S ribosomal protein S12 pseudogene	12.27	10.77	2.82	0.02725	0.436358
TC0700001477.mm.1	Olfr585	olfactory receptor 585	5.58	4.07	2.84	0.018346	0.405953
TC1700000829.mm.1	Tnfrsf21	tumor necrosis factor receptor superfamily, member 21	7.92	6.4	2.87	0.009053	0.347072
TC0X00000922.mm.1	Gpr165	G protein-coupled receptor 165	6.6	5.08	2.87	0.042314	0.493704
TC0X00001205.mm.1	Rps12-ps21	ribosomal protein S12, pseudogene 22	13.62	12.05	2.98	0.024121	0.431967
TC1500001155.mm.1	Ptger4	prostaglandin E receptor 4 (subtype EP4)	8.95	7.35	3.03	0.00624	0.321008
TC0X00001211.mm.1	Rps12-ps23; LOC100862106	ribosomal protein S12, pseudogene 23 [Source:MGI Symbol;Acc:MGI:3647025]; 40S ribosomal protein S12 pseudogene	12.4	10.79	3.05	0.025724	0.43564
TC1400000524.mm.1	Peli2	pellino 2	7.3	5.69	3.06	0.023368	0.427306
TC0100003477.mm.1	Uck2	uridine-cytidine kinase 2	13.22	11.6	3.06	0.041052	0.488833
TC0X00002073.mm.1	Rhox8	reproductive homeobox 8	6.78	5.16	3.07	0.027064	0.435803
TC0X00001215.mm.1	Rps12-ps20	ribosomal protein S12, pseudogene 20	13.65	12.03	3.09	0.021495	0.42225
TC0300000609.mm.1	Fstl5	follistatin-like 5	7.49	5.85	3.11	0.046438	0.508815
TC1000001886.mm.1	Taar9	trace amine-associated receptor 9	6.91	5.27	3.12	0.028143	0.440076
TC1500002199.mm.1	Tuba1b	tubulin, alpha 1B	12.52	10.73	3.46	0.000253	0.149858
TC1500002200.mm.1	Tuba1a	tubulin, alpha 1A	12.57	10.75	3.52	0.000279	0.159378
TC0600000415.mm.1	Olfr460	olfactory receptor 460	7.95	6.05	3.74	0.013831	0.374624
TC0600003584.mm.1	Igkv7-33	immunoglobulin kappa chain variable 7-33	7.01	5.1	3.75	0.021606	0.423104
TC0600000878.mm.1	Reg1	regenerating islet-derived 1	7.31	5.34	3.9	0.002518	0.275913
TC0200003834.mm.1	Frzb	frizzled-related protein	7.62	5.65	3.91	0.003359	0.286616
TC1500002316.mm.1	Gpr84	G protein-coupled receptor 84	7.6	5.61	3.95	0.005688	0.315217
TC1700002587.mm.1	Cdkl4	cyclin-dependent kinase-like 4	8.25	6.22	4.09	0.000754	0.206652
TC0900002720.mm.1	Dppa5a	developmental pluripotency associated 5A	14.94	12.87	4.2	0.003	0.283487
TC1500001002.mm.1	Tuba1c	tubulin, alpha 1C	14.09	11.99	4.28	0.004425	0.30778
TC1500002270.mm.1	Krt71	keratin 71	8.97	6.58	5.26	0.012867	0.368581

## Sheet: Legend
Dataset EV2. List of genes deregulated with an absolute fold-change > 2, p< 0.05 in Patl2-/- MII oocytes relative to WT MII oocytes
