# Supplementary material for: PATL2 is a key actor of oocyte maturation whose invalidation causes infertility in women and mice
Source: EMBO Mol Med. 2018 Apr 16;10(5):e8515. doi: 10.15252/emmm.201708515 (PMC5938616; doi:10.15252/emmm.201708515)
Supplement: Supplementary file 5 — Dataset EV3 [file EMMM-10-e8515-s005.xlsx]

## Sheet: Data
Deregulated transcripts both in Patl2-KO GV oocytes in comparison to WT GV oocytes AND in Patl2-KO MII oocytes in comparison to WT MII oocytes
Down regulated transcripts in KO oocytes vs WT oocytes
Affymetrix Transcript Cluster ID	Gene Symbol	Description	GV KO	GV WT	Fold Change (linear)	ANOVA p-value	FDR p-value	MII KO (log2)	MII WT (log 2)	Fold Change (linear)	ANOVA p-value	FDR p-value
TC0800001426.mm.1	Atp2c2	ATPase, Ca++ transporting, type 2C, member 2	8.2	9.26	-2.08	0.01831	0.765119	8.2	9.49	-2.44	0.005841	0.315508
TC0900000563.mm.1	Bud13	BUD13 homolog (yeast)	7.95	9.85	-3.72	0.013024	0.738452	7.74	9.71	-3.92	0.000934	0.215406
TC1000001598.mm.1	Cnpy2	canopy 2 homolog (zebrafish)	9.98	11.33	-2.55	0.047785	0.853526	7.58	9.44	-3.63	0.00087	0.210949
TC0300000710.mm.1	Crabp2	cellular retinoic acid binding protein II	10.5	12.73	-4.69	0.009827	0.695472	10.73	12.34	-3.06	0.039669	0.483411
TC0700003793.mm.1	Dgat2	diacylglycerol O-acyltransferase 2	9.14	10.56	-2.68	0.005605	0.612059	8.94	10.29	-2.54	0.000672	0.204394
TC1700001699.mm.1	Dusp1	dual specificity phosphatase 1	10.49	11.94	-2.72	0.016862	0.762798	11.78	12.78	-2.01	0.000997	0.220714
TC1300001837.mm.1	Eef1e1	eukaryotic translation elongation factor 1 epsilon 1	12.26	13.39	-2.19	0.005004	0.598915	11.78	13.24	-2.76	0.002956	0.283487
TC0800002808.mm.1	Fam96b	family with sequence similarity 96, member B	10.57	11.85	-2.43	0.044732	0.846197	10.8	11.96	-2.23	0.005557	0.315217
TC0100002942.mm.1	Gli2	GLI-Kruppel family member GLI2	6.27	7.51	-2.37	0.023855	0.790652	6.39	7.78	-2.62	0.013559	0.37373
TC0400001615.mm.1	Gpn2	GPN-loop GTPase 2	11.97	13.13	-2.24	0.01653	0.762579	11.73	12.94	-2.31	0.000642	0.204394
TC0500003001.mm.1	Hscb	HscB iron-sulfur cluster co-chaperone homolog (E. coli)	11.8	12.88	-2.12	0.016069	0.76138	9.42	10.6	-2.27	0.021991	0.423608
TC0600000802.mm.1	Igkv13-87	immunoglobulin kappa variable 13-87 [Source:MGI Symbol;Acc:MGI:3779399]	8.8	10.04	-2.37	0.023733	0.79018	8.38	9.96	-2.99	0.025763	0.43564
TC1900000714.mm.1	Ina	internexin neuronal intermediate filament protein, alpha	11.16	12.62	-2.75	0.009013	0.68803	12.54	13.57	-2.04	0.020429	0.417414
TC0700004625.mm.1	Kctd13	potassium channel tetramerisation domain containing 13	8.99	10.2	-2.32	0.004684	0.594318	9.97	11.55	-2.98	0.000535	0.198028
TC1100000951.mm.1	Med11	mediator complex subunit 11; mediator of RNA polymerase II transcription, subunit 11 homolog (S. cerevisiae)	8.28	9.84	-2.94	0.047926	0.853847	8.39	9.78	-2.62	0.003451	0.286616
TC1100001641.mm.1	Mlx	MAX-like protein X	9.05	10.96	-3.78	0.001692	0.473975	9.2	11.11	-3.76	0.005733	0.315508
TC0M00000001.mm.1	mt-Tf	mitochondrially encoded tRNA phenylalanine [Source:MGI Symbol;Acc:MGI:102487]	9.18	11.1	-3.81	0.011672	0.717916	11.75	12.97	-2.33	0.028363	0.440256
TC1200001768.mm.1	Nfkbia	nuclear factor of kappa light polypeptide gene enhancer in B cells inhibitor, alpha	8.33	9.78	-2.73	0.007955	0.673525	7.7	9.43	-3.31	0.002408	0.275394
TC0900000379.mm.1	Olfr878	olfactory receptor 878	8.2	9.59	-2.62	0.032958	0.824365	6.97	8.46	-2.82	0.035843	0.466993
TC0900003330.mm.1	Onecut1	one cut domain, family member 1	6.71	8.12	-2.67	0.021429	0.78597	6.48	7.67	-2.28	0.007811	0.337464
TC0200004504.mm.1	Patl2	protein associated with topoisomerase II homolog 2 (yeast)	7.71	11.31	-12.13	0.002762	0.525759	6.41	8.64	-4.69	0.001444	0.249103
TC0X00000323.mm.1	Pgrmc1	progesterone receptor membrane component 1	7.97	9.16	-2.27	0.008778	0.685589	8.01	9.53	-2.86	0.012073	0.3643
TC0100001877.mm.1	Plxna2	plexin A2	10.31	11.8	-2.82	0.000517	0.360711	10.34	11.82	-2.79	0.000741	0.206627
TC1900000127.mm.1	Ppp1r14b	protein phosphatase 1, regulatory (inhibitor) subunit 14B	11.11	12.62	-2.84	0.000636	0.360711	11.34	12.65	-2.49	0.016664	0.39452
TC0900000982.mm.1	Pygo1	pygopus 1	6.9	8.68	-3.43	0.001804	0.473975	6.73	8.25	-2.87	0.002015	0.264687
TC1000000850.mm.1	Rps15	ribosomal protein S15	10.36	11.36	-2.01	0.033461	0.824365	8.26	10.24	-3.94	0.029829	0.444503
TC0300000418.mm.1	Sohlh2	spermatogenesis and oogenesis specific basic helix-loop-helix 2	6.06	7.18	-2.18	0.00439	0.589765	5.58	8	-5.33	0.036362	0.469257
TC1000002458.mm.1	Syde1	synapse defective 1, Rho GTPase, homolog 1 (C. elegans)	7.98	9.2	-2.33	0.020367	0.779656	9.03	10.41	-2.59	0.025321	0.43564
TC1100002715.mm.1	Tcf7	transcription factor 7, T cell specific	10.1	11.6	-2.83	0.016755	0.762579	10.43	11.84	-2.66	0.008981	0.346092
TC0500001450.mm.1	Tctn2	tectonic family member 2	7.58	8.95	-2.59	0.011758	0.717916	7.83	9.45	-3.07	0.002524	0.275913
TC0200002672.mm.1	Tfap2c	transcription factor AP-2, gamma	5.95	7.19	-2.36	0.028554	0.820646	6.41	7.42	-2.01	0.011603	0.361161
TC0X00003359.mm.1	Tlr8	toll-like receptor 8	5.49	7.34	-3.61	0.005099	0.60061	5	7.15	-4.46	0.000058	0.092121
Up regulated transcripts in KO oocytes vs WT oocytes
TC0700000396.mm.1	Ceacam10	carcinoembryonic antigen-related cell adhesion molecule 10	10.79	9.68	2.17	0.037282	0.832707	9.6	8.51	2.12	0.007367	0.331506
TC0300001192.mm.1	Dbt	dihydrolipoamide branched chain transacylase E2	8.22	6.99	2.36	0.028413	0.820646	8.23	7.01	2.33	0.035965	0.46724
TC1000001895.mm.1	Enpp3	ectonucleotide pyrophosphatase/phosphodiesterase 3	8.72	7.03	3.25	0.02282	0.786839	9.18	7.14	4.12	0.00253	0.275913
TC1000002147.mm.1	Fam162b	family with sequence similarity 162, member B	14.07	12.82	2.38	0.037103	0.830994	12.58	10.3	4.84	0.006023	0.318577
TC1300000028.mm.1	Klf6	Kruppel-like factor 6	7.1	5.99	2.17	0.000523	0.360711	6.76	5.73	2.04	0.01058	0.358341
TC1500002273.mm.1	Krt73	keratin 73	9.78	7.94	3.59	0.023902	0.791406	11.55	9.13	5.34	0.014015	0.375726
TC1400001067.mm.1	Nufip1	nuclear fragile X mental retardation protein interacting protein 1	11.23	10.05	2.27	0.002923	0.527418	11.43	10.05	2.6	0.015002	0.382961
TC0200004007.mm.1	Olfr1164	olfactory receptor 1164	7.35	5.21	4.4	0.032562	0.824365	6.38	5.3	2.12	0.038958	0.480414
TC0100002349.mm.1	Pgap1	post-GPI attachment to proteins 1	9.31	8.3	2.01	0.002719	0.525759	9.85	8.7	2.21	0.000956	0.216033
TC1100002249.mm.1	Plek	pleckstrin	7.99	6.99	2.01	0.02381	0.790561	8.73	7.06	3.17	0.000827	0.210459
TC1100003470.mm.1	Prr11	proline rich 11	9.11	7.67	2.71	0.039342	0.842449	9.41	6.84	5.95	0.005051	0.315217
TC1100000192.mm.1	Rab1a	RAB1A, member RAS oncogene family	9.28	8.17	2.15	0.029763	0.820646	7.9	6.89	2.02	0.000372	0.171996
TC1100001329.mm.1	Ska2	spindle and kinetochore associated complex subunit 2	9.54	8.4	2.2	0.000252	0.289001	9.23	7.91	2.49	0.03869	0.479399
TC1800001138.mm.1	Stard4	StAR-related lipid transfer (START) domain containing 4	9.82	8.47	2.54	0.001998	0.475819	8.45	7.09	2.57	0.010536	0.357654
TC1700001606.mm.1	Tceb2	transcription elongation factor B (SIII), polypeptide 2	11.61	10.51	2.13	0.017408	0.765119	9.32	8.32	2.01	0.017922	0.402818
TC0100000116.mm.1	Tfap2b	transcription factor AP-2 beta; transcription factor AP-2 beta (Tfap2b), transcript variant 1, mRNA.	8.88	7.59	2.45	0.000636	0.360711	8.84	7.82	2.03	0.002234	0.271626
TC0X00001661.mm.1	Tmem27	transmembrane protein 27	7.19	5.49	3.25	0.014327	0.747967	6.84	5.79	2.07	0.023998	0.431279
TC0600002240.mm.1	Tra2a	transformer 2 alpha homolog (Drosophila)	9.65	8.59	2.09	0.046825	0.848452	8.92	7.56	2.56	0.017853	0.40266
TC0X00002203.mm.1	Usp26	ubiquitin specific peptidase 26	9.58	8.24	2.54	0.012716	0.7321	9.67	8.19	2.78	0.004119	0.302361

## Sheet: Legend
Dataset EV3. List of common genes deregulated in Patl2-/- MII and GV oocytes with an absolute fold-change > 2, p< 0.05
