# Supplementary material for: PATL2 is a key actor of oocyte maturation whose invalidation causes infertility in women and mice
Source: EMBO Mol Med. 2018 Apr 16;10(5):e8515. doi: 10.15252/emmm.201708515 (PMC5938616; doi:10.15252/emmm.201708515)
Supplement: Supplementary file 6 — Dataset EV4 [file EMMM-10-e8515-s006.xlsx]

## Sheet: Data
Deregulated transcripts in WT MII oocytes in comparison to WT GV oocytes
Affymetrix Transcript Cluster ID	Gene Symbol	Description	WT MII (log2)	WT GV (log2)	Fold Change (linear)	ANOVA p-value	FDR p-value
Transcript Cluster ID
TC0900003179.mm.1	Rps27rt	ribosomal protein S27, retrogene	4.61	12.42	-224.45	0.00707	0.306695
TC0300002366.mm.1	Rps27rt; Rps27	ribosomal protein S27, retrogene; ribosomal protein S27	5.98	12.74	-108.49	0.004321	0.288311
TC0600001714.mm.1	Rps25-ps1	ribosomal protein S25, pseudogene 1	6.89	12.92	-65.6	0.000861	0.241541
TC1500001107.mm.1	Rpl39-ps	ribosomal protein L39, pseudogene	7.55	13.56	-64.56	0.001271	0.25566
TC1400002061.mm.1	Psmb5; Mir686	proteasome (prosome, macropain) subunit, beta type 5; microRNA 686	7.39	13.33	-61.61	0.00425	0.287837
TC1900001621.mm.1	Usmg5	upregulated during skeletal muscle growth 5	8.61	14.45	-57.34	0.001002	0.246047
TC0900001095.mm.1	Rps27a-ps2	ribosomal protein S27A, pseudogene 2 [Source:MGI Symbol;Acc:MGI:3643614]	8.85	14.62	-54.74	0.007625	0.309683
TC1400002464.mm.1	Dnajc15	DnaJ (Hsp40) homolog, subfamily C, member 15	7.62	13.31	-51.73	0.009498	0.324581
TC1200001859.mm.1	Rps29	ribosomal protein S29	8.37	14.07	-51.68	0.001448	0.261919
TC0300000182.mm.1	Rpl22l1	ribosomal protein L22 like 1	5.61	11.29	-51.28	0.00844	0.316279
TC0700002990.mm.1	Rps11	ribosomal protein S11	9.3	14.93	-49.51	0.003804	0.284228
TC0500002065.mm.1	Tomm7	translocase of outer mitochondrial membrane 7 homolog (yeast)	9.53	15.15	-49.22	0.017484	0.355637
TC0900000511.mm.1	Rps25	ribosomal protein S25	6.72	12.31	-48.42	0.000685	0.241541
TC1800001198.mm.1	Ndufa2	NADH dehydrogenase (ubiquinone) 1 alpha subcomplex, 2	8.77	14.36	-48.17	0.003182	0.281104
TC0400000079.mm.1	Rps11-ps3	ribosomal protein S11, pseudogene 3	7.27	12.84	-47.61	0.003749	0.284228
TC0900002450.mm.1	Rplp1	ribosomal protein, large, P1	7.52	13	-44.7	0.007342	0.307468
TC0500000985.mm.1	Mrps18c	mitochondrial ribosomal protein S18C	7.02	12.47	-43.64	0.004105	0.28581
TC0X00000701.mm.1	Rpl3-ps2	ribosomal protein L3, pseudogene 2	8.28	13.66	-41.66	0.011544	0.33716
TC0700004155.mm.1	Rps13	ribosomal protein S13	4.74	10.09	-40.81	0.00517	0.29507
TC0200005316.mm.1	Atp5e	ATP synthase, H+ transporting, mitochondrial F1 complex, epsilon subunit	5.34	10.59	-38.09	0.003967	0.284752
TC1700001499.mm.1	Psmb1	proteasome (prosome, macropain) subunit, beta type 1	9.69	14.91	-37.28	0.005989	0.299415
TC0700002747.mm.1	Tbcb	tubulin folding cofactor B	7.53	12.64	-34.58	0.007888	0.311579
TC1100002729.mm.1	Uqcrq	ubiquinol-cytochrome c reductase, complex III subunit VII	8.01	13.11	-34.24	0.011083	0.335675
TC0200005300.mm.1	Atp5k-ps2	ATP synthase, H+ transporting, mitochondrial F1F0 complex, subunit E, pseudogene 2 [Source:MGI Symbol;Acc:MGI:107356]	5.25	10.27	-32.45	0.008728	0.317577
TC1000002388.mm.1	Mif	macrophage migration inhibitory factor	8.55	13.55	-32.06	0.012054	0.337707
TC1200000878.mm.1	Slirp	SRA stem-loop interacting RNA binding protein	5.96	10.96	-32	0.008984	0.321361
TC1500000284.mm.1	Rps19-ps5	ribosomal protein S19, pseudogene 5	5.94	10.92	-31.49	0.002254	0.276914
TC1100001931.mm.1	Rps11-ps2	ribosomal protein S11, pseudogene 2	6.82	11.78	-31.14	0.00304	0.281104
TC0600001621.mm.1	Rpl36a-ps3	ribosomal protein L36A, pseudogene 3	10.62	15.51	-29.68	0.002684	0.277441
TC1500000423.mm.1	Ndufb9	NADH dehydrogenase (ubiquinone) 1 beta subcomplex, 9	6.59	11.48	-29.6	0.006753	0.306492
TC0400001143.mm.1	Coa7	cytochrome c oxidase assembly factor 7	6.25	11.08	-28.43	0.032895	0.404452
TC0800000188.mm.1	Rpl19-ps11	ribosomal protein L19, pseudogene 11	9.26	14.09	-28.37	0.010658	0.33414
TC0900001883.mm.1	Spc24	SPC24, NDC80 kinetochore complex component, homolog (S. cerevisiae)	8.28	13.07	-27.61	0.006456	0.305883
TC0800001494.mm.1	Trappc2l	trafficking protein particle complex 2-like	7.03	11.68	-25.16	0.011751	0.337256
TC0900003327.mm.1	Khdc3	KH domain containing 3, subcortical maternal complex member	9.15	13.78	-24.87	0.003734	0.284228
TC1100002119.mm.1	Uqcr10	ubiquinol-cytochrome c reductase, complex III subunit X	6.07	10.65	-23.79	0.031041	0.401595
TC0X00001927.mm.1	Ndufb11	NADH dehydrogenase (ubiquinone) 1 beta subcomplex, 11	9.12	13.62	-22.61	0.006217	0.301503
TC0X00002738.mm.1	Rps4x	ribosomal protein S4, X-linked; ribosomal protein S4, X-linked (Rps4x), mRNA.	7.89	12.34	-21.73	0.008586	0.317211
TC0800001447.mm.1	Cox4i1	cytochrome c oxidase subunit IV isoform 1	6.74	11.16	-21.34	0.004206	0.287837
TC0200005014.mm.1	Mir5111	microRNA 5111 (Mir5111), microRNA.	10.87	15.24	-20.61	0.005955	0.299415
TC0100000734.mm.1	Rpl19-ps1	ribosomal protein L19, pseudogene 1	9.51	13.86	-20.33	0.010855	0.335607
TC0700003547.mm.1	Mrpl46	mitochondrial ribosomal protein L46	5.94	10.23	-19.55	0.020238	0.370906
TC0500002944.mm.1	Atp5k	ATP synthase, H+ transporting, mitochondrial F1F0 complex, subunit E; ATP synthase, H+ transporting, mitochondrial F1F0 complex, subunit e	6.37	10.65	-19.52	0.005375	0.297293
TC1400002597.mm.1	Rpl36a-ps1	ribosomal protein L36A, pseudogene 1 [Source:MGI Symbol;Acc:MGI:3642585]	8.35	12.61	-19.14	0.008318	0.316131
TC0800000926.mm.1	Ndufb7	NADH dehydrogenase (ubiquinone) 1 beta subcomplex, 7	6.28	10.49	-18.51	0.011736	0.337256
TC0X00002057.mm.1	Rpl39	ribosomal protein L39	5.56	9.76	-18.31	0.002757	0.279875
TC1300001321.mm.1	Rpl34-ps2; Gm6404	ribosomal protein L34, pseudogene 2 [Source:MGI Symbol;Acc:MGI:3648994]; predicted gene 6404	9.79	13.9	-17.26	0.005334	0.297293
TC1300000910.mm.1	Mir682	microRNA 682	11.9	15.99	-17.11	0.001235	0.25566
TC0600003169.mm.1	Ccnd2	cyclin D2	4.92	8.99	-16.89	0.000241	0.210556
TC0300001478.mm.1	Znhit6	zinc finger, HIT type 6	7.18	11.25	-16.83	0.021076	0.373324
TC0700000289.mm.1	Snrpd2	small nuclear ribonucleoprotein D2	8.74	12.8	-16.66	0.011341	0.33716
TC0900002720.mm.1	Dppa5a	developmental pluripotency associated 5A	12.87	16.91	-16.47	0.001739	0.269882
TC0300002454.mm.1	Psmb4	proteasome (prosome, macropain) subunit, beta type 4	7.41	11.44	-16.35	0.037178	0.417732
TC1700001886.mm.1	Pfdn6	prefoldin subunit 6	8.7	12.7	-15.91	0.026612	0.391923
TC1300001017.mm.1	Rps23	ribosomal protein S23	6.44	10.41	-15.62	0.011235	0.336851
TC1200000823.mm.1	Fcf1	FCF1 small subunit (SSU) processome component homolog (S. cerevisiae)	9.23	13.15	-15.09	0.004722	0.292928
TC0X00001027.mm.1	Rps12-ps1	ribosomal protein S12, pseudogene 1	9.17	13.08	-14.99	0.00251	0.277441
TC0300002241.mm.1	Mnd1	meiotic nuclear divisions 1 homolog (S. cerevisiae)	7.88	11.71	-14.23	0.007691	0.310457
TC0500003312.mm.1	Chchd2	coiled-coil-helix-coiled-coil-helix domain containing 2	6.87	10.68	-13.95	0.011964	0.337256
TC0600001943.mm.1	Ndufa5	NADH dehydrogenase (ubiquinone) 1 alpha subcomplex, 5	6.86	10.66	-13.91	0.009794	0.328167
TC0600000818.mm.1	Rpl34-ps1	ribosomal protein L34, pseudogene 1	5.51	9.3	-13.89	0.006975	0.306695
TC1100000971.mm.1	Rpl23a-ps2	ribosomal protein L23A, pseudogene 2	7.67	11.46	-13.87	0.016021	0.35082
TC0X00001211.mm.1	Rps12-ps23; LOC100862106	ribosomal protein S12, pseudogene 23 [Source:MGI Symbol;Acc:MGI:3647025]; 40S ribosomal protein S12 pseudogene	10.79	14.56	-13.6	0.000547	0.241541
TC0X00000990.mm.1	Pin4	protein (peptidyl-prolyl cis/trans isomerase) NIMA-interacting, 4 (parvulin)	8.74	12.51	-13.6	0.024919	0.388179
TC0700002115.mm.1	Bc1	brain cytoplasmic RNA 1 (Bc1), non-coding RNA.	9.8	13.56	-13.59	1.8e-05	0.072753
TC0X00001215.mm.1	Rps12-ps20	ribosomal protein S12, pseudogene 20	12.03	15.78	-13.5	0.000541	0.241541
TC0X00001207.mm.1	Rps12-ps22; LOC101055703	ribosomal protein S12, pseudogene 22 [Source:MGI Symbol;Acc:MGI:3649154]; 40S ribosomal protein S12 pseudogene	10.77	14.53	-13.5	0.001128	0.252287
TC1400001468.mm.1	Rpl19-ps4; Gm27506	ribosomal protein L19, pseudogene 4 [Source:MGI Symbol;Acc:MGI:3646824]; predicted gene, 27506 [Source:MGI Symbol;Acc:MGI:5530888]	7.14	10.89	-13.43	0.011688	0.33716
TC0700002648.mm.1	LOC101055953	39S ribosomal protein L41, mitochondrial-like	6.85	10.57	-13.23	0.007805	0.311579
TC1700001021.mm.1	Alkbh7	alkB, alkylation repair homolog 7 (E. coli)	9	12.69	-12.86	0.028517	0.396222
TC1300001211.mm.1	Rps3a3	ribosomal protein S3A3 [Source:MGI Symbol;Acc:MGI:3643406]	10.26	13.94	-12.83	0.002676	0.277441
TC0900001595.mm.1	Rpsa	ribosomal protein SA	5.35	9.02	-12.71	0.015747	0.35082
TC0900002908.mm.1	Mrps22	mitochondrial ribosomal protein S22	8.7	12.36	-12.6	0.002005	0.272127
TSUnmapped00000088.mm.1	Rpl14-ps1	ribosomal protein L14, pseudogene 1	10.99	14.64	-12.59	0.03119	0.401595
TC0X00001205.mm.1	Rps12-ps21	ribosomal protein S12, pseudogene 22	12.05	15.7	-12.53	0.000492	0.235049
TC1700000869.mm.1	Mrpl14	mitochondrial ribosomal protein L14	8.02	11.65	-12.44	0.037801	0.420238
TC0200003930.mm.1	Olfr1055	olfactory receptor 1055	4.82	8.43	-12.24	0.005854	0.299415
TC1700000328.mm.1	Dcpp3	demilune cell and parotid protein 3	7.6	11.21	-12.16	0.001127	0.252287
TC0X00000329.mm.1	Ube2a	ubiquitin-conjugating enzyme E2A	10.2	13.81	-12.16	0.007023	0.306695
TC1600000620.mm.1	BC002163	NADH dehydrogenase Fe-S protein 5 pseudogene; cDNA sequence BC002163	8.59	12.17	-11.96	0.009638	0.326366
TC1100003677.mm.1	Mien1	migration and invasion enhancer 1	7.4	10.97	-11.9	0.024979	0.388338
TC1000000563.mm.1	Rpl27a-ps1	ribosomal protein L27A, pseudogene 1 [Source:MGI Symbol;Acc:MGI:3645354]	8.16	11.73	-11.83	0.008692	0.317211
TC0900002411.mm.1	Rps11-ps1	ribosomal protein S11, pseudogene 1	7.17	10.73	-11.81	0.005015	0.294157
TC1300000392.mm.1	Psmg4	proteasome (prosome, macropain) assembly chaperone 4	8.11	11.67	-11.79	0.027658	0.394155
TC1800001632.mm.1	Haus1	HAUS augmin-like complex, subunit 1	6.45	9.98	-11.55	0.014408	0.347398
TC1200001568.mm.1	Rps7	ribosomal protein S7	9.64	13.16	-11.47	0.006709	0.306492
TC0900001605.mm.1	Rpl14; Rpl14-ps1	ribosomal protein L14; ribosomal protein L14, pseudogene 1	10.31	13.82	-11.4	0.038453	0.423028
TC0400003999.mm.1	Rps19-ps3	ribosomal protein S19, pseudogene 3	5.27	8.75	-11.2	0.001866	0.270717
TC1500001534.mm.1	Dscc1	defective in sister chromatid cohesion 1 homolog (S. cerevisiae)	5.65	9.11	-10.98	0.018588	0.359587
TC1100004274.mm.1	Rpl19	ribosomal protein L19	7.01	10.43	-10.75	0.013261	0.341379
TC1800000890.mm.1	Cyb5a	cytochrome b5 type A (microsomal)	6.32	9.74	-10.72	0.012913	0.341379
TC0100000436.mm.1	Ndufb3	NADH dehydrogenase (ubiquinone) 1 beta subcomplex 3	8.68	12.09	-10.63	0.047124	0.445019
TC0400003330.mm.1	Uqcrh	ubiquinol-cytochrome c reductase hinge protein	8.43	11.82	-10.54	0.001471	0.261919
TC1000002500.mm.1	Uqcr11	ubiquinol-cytochrome c reductase, complex III subunit XI	6.67	10.06	-10.48	0.016531	0.35207
TC1400002521.mm.1	Rps3a2	ribosomal protein S3A2 [Source:MGI Symbol;Acc:MGI:3642853]	11.73	15.12	-10.47	0.001253	0.25566
TC0X00002061.mm.1	Ndufa1	NADH dehydrogenase (ubiquinone) 1 alpha subcomplex, 1	10.78	14.15	-10.31	0.032873	0.404436
TC0900002164.mm.1	Trappc4	trafficking protein particle complex 4	8.56	11.92	-10.28	0.035704	0.413718
TC1500000614.mm.1	Rpl8	ribosomal protein L8	10.16	13.52	-10.27	0.003224	0.281104
TC0X00000045.mm.1	Rpl19-ps12	ribosomal protein L19, pseudogene 12	8.1	11.45	-10.21	0.044087	0.439245
TC1500000262.mm.1	Polr2k	polymerase (RNA) II (DNA directed) polypeptide K	10.47	13.81	-10.1	0.013626	0.342483
TC0600003165.mm.1	Ndufa9	NADH dehydrogenase (ubiquinone) 1 alpha subcomplex, 9	9.66	12.98	-10.02	0.03391	0.407261
TC0X00001282.mm.1	Rpl36a	ribosomal protein L36A	6.98	10.3	-9.99	0.013077	0.341379
TC1700001015.mm.1	Ndufa11	NADH dehydrogenase (ubiquinone) 1 alpha subcomplex 11	7.05	10.36	-9.94	0.009873	0.328608
TC0500002812.mm.1	Mir703	microRNA 703; microRNA 703 (Mir703), microRNA.	13.45	16.75	-9.84	0.009031	0.321469
TC1000002518.mm.1	Timm13	translocase of inner mitochondrial membrane 13	4.79	8.07	-9.78	0.010189	0.331925
TC1100003946.mm.1	Rps12-ps26	ribosomal protein S12, pseudogene 26 [Source:MGI Symbol;Acc:MGI:3713332]	10.47	13.76	-9.75	0.005881	0.299415
TC0400002477.mm.1	Dctn3	dynactin 3	9.01	12.27	-9.62	0.033413	0.406919
TC1400000173.mm.1	Chchd1	coiled-coil-helix-coiled-coil-helix domain containing 1	7.67	10.94	-9.61	0.014355	0.346865
TC1600000109.mm.1	Rpl39l	ribosomal protein L39-like	9.3	12.55	-9.54	0.005017	0.294157
TC1200001051.mm.1	Glrx5	glutaredoxin 5 homolog (S. cerevisiae)	10.91	14.15	-9.48	0.011476	0.33716
TC0900001850.mm.1	Eif3g	eukaryotic translation initiation factor 3, subunit G	9.73	12.96	-9.39	0.012994	0.341379
TC1200000942.mm.1	Mir669c	microRNA 669c	5.93	9.14	-9.22	0.02002	0.37043
TC0900001351.mm.1	Iqcf1	IQ motif containing F1	5.09	8.3	-9.2	0.044626	0.440619
TC0400002454.mm.1	Bag1	BCL2-associated athanogene 1	6.8	9.99	-9.16	0.010923	0.335607
TC1200000467.mm.1	Psma6	proteasome (prosome, macropain) subunit, alpha type 6	11.19	14.39	-9.14	0.000415	0.226369
TC1600002183.mm.1	Atp5o	ATP synthase, H+ transporting, mitochondrial F1 complex, O subunit	7.79	10.98	-9.13	0.007201	0.307468
TC1100000717.mm.1	Mrpl55	mitochondrial ribosomal protein L55	8.75	11.92	-8.99	0.003225	0.281104
TC0600000977.mm.1	Figla	folliculogenesis specific basic helix-loop-helix; Synthetic construct Mus musculus clone IMAGE:100014593, MGC:175441 folliculogenesis specific basic helix-loop-helix (Figla) mRNA, encodes complete protein.	6.23	9.4	-8.98	0.005894	0.299415
TC1500001024.mm.1	Cox14	cytochrome c oxidase assembly protein 14	7.6	10.76	-8.92	0.014843	0.349635
TC1200000576.mm.1	Atp5s	ATP synthase, H+ transporting, mitochondrial F0 complex, subunit S; ATP synthase, H+ transporting, mitochondrial F0 complex, subunit s	5.12	8.27	-8.83	0.003241	0.281382
TC1600001559.mm.1	Fam162a	family with sequence similarity 162, member A	9.11	12.24	-8.78	0.006919	0.306695
TC1100000912.mm.1	Naa38	N(alpha)-acetyltransferase 38, NatC auxiliary subunit	6.49	9.62	-8.74	0.010968	0.335607
TC1100000884.mm.1	Rpl26; Gm15772	ribosomal protein L26; ribosomal protein L26 pseudogene	6.24	9.33	-8.56	0.002011	0.272127
TC0300002263.mm.1	Rps3a1	ribosomal protein S3A1	9.41	12.51	-8.54	0.001927	0.272127
TC0100000609.mm.1	Rpl37a	ribosomal protein L37a	12.05	15.12	-8.4	0.000453	0.229916
TC0X00003042.mm.1	Tmsb15b2; Tmsb15b1; Tmsb15l	thymosin beta 15b2; thymosin beta 15b1; thymosin beta 15b like	4.9	7.97	-8.4	0.014703	0.348788
TC1400001471.mm.1	Psmd6	proteasome (prosome, macropain) 26S subunit, non-ATPase, 6	8.82	11.88	-8.39	0.047703	0.446696
TC1400000590.mm.1	Ear-ps3	eosinophil-associated, ribonuclease A family, pseudogene 3	5.43	8.48	-8.31	0.018464	0.35923
TC1100003850.mm.1	Psmb5-ps	proteasome (prosome, macropain) subunit, beta type 5, pseudogene	5.71	8.75	-8.26	0.012582	0.341379
TC1600002170.mm.1	Cox17	cytochrome c oxidase assembly protein 17	5.16	8.2	-8.21	0.002944	0.280621
TC0700002697.mm.1	Med29	mediator complex subunit 29	7.97	11.01	-8.21	0.010496	0.332731
TC0900003062.mm.1	Ndufaf3	NADH dehydrogenase (ubiquinone) 1 alpha subcomplex, assembly factor 3	4.9	7.94	-8.21	0.044251	0.439512
TC1100003421.mm.1	Znhit3	zinc finger, HIT type 3	5.92	8.95	-8.15	0.002343	0.276914
TC1600000503.mm.1	Ccdc58	coiled-coil domain containing 58	9.03	12.04	-8.08	0.041646	0.432249
TC1700000403.mm.1	Mrpl28	mitochondrial ribosomal protein L28	6.48	9.49	-8.07	0.026983	0.392914
TC0300000953.mm.1	Rbm8a	RNA binding motif protein 8a	9.31	12.31	-7.99	0.03347	0.406919
TC1000002385.mm.1	Gstt2	glutathione S-transferase, theta 2	4.64	7.64	-7.98	0.012647	0.341379
TC0500003416.mm.1	Prkrip1	Prkr interacting protein 1 (IL11 inducible)	7.71	10.7	-7.94	0.036464	0.416882
TC1100000637.mm.1	Hint1	histidine triad nucleotide binding protein 1	6.63	9.61	-7.92	0.027758	0.394406
TC1700001393.mm.1	Mir692-1	microRNA 692-1	5.23	8.2	-7.86	0.014766	0.348821
TC1400001535.mm.1	Mrps16	mitochondrial ribosomal protein S16	7.41	10.36	-7.77	0.035149	0.41147
TC0300000784.mm.1	Jtb	jumping translocation breakpoint	6.56	9.51	-7.72	0.011382	0.33716
TC0200004634.mm.1	Ddrgk1	DDRGK domain containing 1	6.18	9.1	-7.58	0.033288	0.406131
TC1700000327.mm.1	Dcpp2; Dcpp1	demilune cell and parotid protein 2; demilune cell and parotid protein 1	6.16	9.07	-7.52	0.002184	0.276554
TC0600003360.mm.1	Rpl38-ps2	ribosomal protein L38, pseudogene 2	11.11	14.02	-7.5	0.026039	0.390022
TC0200003433.mm.1	Rpl35	ribosomal protein L35	9.68	12.56	-7.34	0.014365	0.346865
TC1900000050.mm.1	Mrpl11	mitochondrial ribosomal protein L11	5.84	8.71	-7.3	0.022806	0.380742
TC1100002932.mm.1	Zswim7	zinc finger SWIM-type containing 7	9.66	12.51	-7.23	0.029422	0.398692
TC0700001812.mm.1	Bola2	bolA-like 2 (E. coli)	5.34	8.19	-7.21	0.003831	0.284228
TC0400001772.mm.1	Sdhb	succinate dehydrogenase complex, subunit B, iron sulfur (Ip)	6.97	9.82	-7.21	0.034337	0.408632
TC1000001946.mm.1	Hint3	histidine triad nucleotide binding protein 3	4.48	7.32	-7.14	0.019365	0.365557
TC1600001648.mm.1	Gtpbp8	GTP-binding protein 8 (putative)	5.57	8.39	-7.06	0.01668	0.352596
TC0700000554.mm.1	Polr2i	polymerase (RNA) II (DNA directed) polypeptide I	7.94	10.76	-7.05	0.022973	0.381372
TC0300002946.mm.1	Rpl34; Rpl34-ps1	ribosomal protein L34; ribosomal protein L34, pseudogene 1	7.81	10.63	-7.05	0.025909	0.390022
TC0700002710.mm.1	Eif3k	eukaryotic translation initiation factor 3, subunit K; eukaryotic translation initiation factor 3, subunit K (Eif3k), mRNA.	10.56	13.36	-6.97	0.01226	0.338672
TC0300002334.mm.1	Fdps	farnesyl diphosphate synthetase	6.61	9.4	-6.95	0.045118	0.441686
TC0400001446.mm.1	Mir692-3; Ftl1; Ftl2-ps	microRNA 692-3; ferritin light polypeptide 1; ferritin light polypeptide 2, pseudogene; ferritin light chain 1 (Ftl1), mRNA.	6.87	9.64	-6.79	0.014077	0.346235
TC0200000404.mm.1	Tmem203	transmembrane protein 203	6.77	9.53	-6.77	0.036496	0.416882
TC0500000778.mm.1	Hmgn2-ps1	high mobility group nucleosomal binding domain 2, pseudogene 1	9.61	12.36	-6.7	0.022559	0.379584
TC1300001575.mm.1	Hist1h4i	histone cluster 1, H4i	5.85	8.56	-6.52	0.000956	0.241541
TC0800002376.mm.1	Ndufa13	NADH dehydrogenase (ubiquinone) 1 alpha subcomplex, 13	8.56	11.26	-6.48	0.043487	0.438014
TC0800001639.mm.1	Shcbp1	Shc SH2-domain binding protein 1	7.44	10.13	-6.46	0.008387	0.316279
TC0700000495.mm.1	Rps16	ribosomal protein S16	8.76	11.45	-6.43	0.00316	0.281104
TC0900002721.mm.1	Ooep	oocyte expressed protein	8.86	11.53	-6.37	0.019878	0.369738
TC0200004504.mm.1	Patl2	protein associated with topoisomerase II homolog 2 (yeast)	8.64	11.31	-6.37	0.021916	0.377361
TC1100001267.mm.1	Wfdc21	WAP four-disulfide core domain 21	6.17	8.83	-6.34	0.01967	0.368563
TC0700003726.mm.1	Tmem126a	transmembrane protein 126A	6.19	8.84	-6.27	0.028783	0.396988
TC1900001026.mm.1	Fkbp2	FK506 binding protein 2	9.83	12.45	-6.18	0.033422	0.406919
TC0900002397.mm.1	Rec114	REC114 meiotic recombination protein	6.17	8.79	-6.15	0.025421	0.390022
TC0200003802.mm.1	Cyct	cytochrome c, testis	6.48	9.09	-6.14	0.013251	0.341379
TC1100003288.mm.1	Rpl23a; Snord42b	ribosomal protein L23A; small nucleolar RNA, C/D box 42B	5.46	8.08	-6.12	0.002275	0.276914
TC0700003916.mm.1	Dnajc19-ps	DnaJ (Hsp40) homolog, subfamily C, member 19, pseudogene	9.69	12.3	-6.08	0.018416	0.35887
TC0500000805.mm.1	Cabs1	calcium binding protein, spermatid specific 1	6.42	9.02	-6.07	0.0013	0.25743
TC0700002775.mm.1	Tmem147	transmembrane protein 147	7.6	10.19	-6.05	0.015972	0.35082
TC0700004586.mm.1	Phlda2	pleckstrin homology-like domain, family A, member 2	7.7	10.3	-6.05	0.04856	0.449205
TC1300000898.mm.1	Mir692-2	microRNA 692-2	7.15	9.74	-6.01	0.032353	0.404302
TC0400003489.mm.1	Ndufs5; BC002163	NADH dehydrogenase (ubiquinone) Fe-S protein 5; cDNA sequence BC002163 (BC002163), non-coding RNA.	5.78	8.36	-5.98	0.010054	0.330679
TC0X00003386.mm.1	Ssx9	synovial sarcoma, X breakpoint 9; Synthetic construct Mus musculus clone IMAGE:100014880, MGC:180300 synovial sarcoma, X breakpoint 9 (Ssx9) mRNA, encodes complete protein.	5.35	7.93	-5.97	0.011408	0.33716
TC0200002095.mm.1	Ndufaf5	NADH dehydrogenase (ubiquinone) complex I, assembly factor 5	4.62	7.19	-5.94	0.041108	0.431085
TC1500002336.mm.1	Smdt1	single-pass membrane protein with aspartate rich tail 1	9.33	11.9	-5.93	0.041485	0.432113
TC0X00003300.mm.1	Bc1	brain cytoplasmic RNA 1 (Bc1), long non-coding RNA.; brain cytoplasmic RNA 1	10.04	12.6	-5.88	0.011854	0.337256
TC0200001223.mm.1	Timm10	translocase of inner mitochondrial membrane 10	5.79	8.34	-5.85	0.013781	0.343711
TC0500002939.mm.1	Rps19-ps8	ribosomal protein S19, pseudogene 8	5.53	8.05	-5.74	0.000171	0.208499
TC0500001508.mm.1	Mrps17	mitochondrial ribosomal protein S17	9.82	12.32	-5.67	0.006519	0.306492
TC1100002421.mm.1	Rps27a	ribosomal protein S27A	5.73	8.23	-5.67	0.012516	0.340848
TC0200002755.mm.1	Etohi1	ethanol induced 1	7.21	9.7	-5.64	0.002124	0.275985
TC1800000682.mm.1	Sec11c	SEC11 homolog C, signal peptidase complex subunit; SEC11 homolog C (S. cerevisiae)	6.93	9.43	-5.64	0.032312	0.404302
TC0500001437.mm.1	Arl6ip4	ADP-ribosylation factor-like 6 interacting protein 4	6.5	8.99	-5.59	0.030239	0.400009
TC1500000678.mm.1	Tomm22	translocase of outer mitochondrial membrane 22 homolog (yeast)	8.74	11.22	-5.58	0.024013	0.385208
TSUnmapped00000015.mm.1	Nudt7	nudix (nucleoside diphosphate linked moiety X)-type motif 7	6.1	8.58	-5.58	0.026016	0.390022
TC0500000813.mm.1	Utp3	UTP3, small subunit (SSU) processome component, homolog (S. cerevisiae)	11.24	13.71	-5.56	0.005906	0.299415
TC0300002497.mm.1	Bola1	bolA-like 1 (E. coli)	5.02	7.49	-5.52	0.014695	0.348788
TC0200003705.mm.1	Mettl5	methyltransferase like 5	5.79	8.26	-5.51	0.015066	0.35082
TC0900003275.mm.1	Higd1a	HIG1 domain family, member 1A	9.7	12.16	-5.5	0.039626	0.426651
TC1700001637.mm.1	Gfer	growth factor, erv1 (S. cerevisiae)-like (augmenter of liver regeneration)	7.55	9.99	-5.45	0.035238	0.411874
TC1300000023.mm.1	Akr1c21	aldo-keto reductase family 1, member C21	5.55	7.99	-5.41	0.004614	0.291768
TC0600001506.mm.1	Rpl18-ps2	ribosomal protein L18, pseudogene 2; 60S ribosomal protein L18 (Rpl18) pseudogene	12.08	14.51	-5.41	0.017654	0.356402
TC0200003110.mm.1	Tbpl2	TATA box binding protein like 2; TATA box binding protein like 2 (Tbpl2), mRNA.	6.2	8.61	-5.33	0.009283	0.322168
TC0X00003239.mm.1	Prdx4	peroxiredoxin 4	5.92	8.33	-5.31	0.025153	0.38925
TC0700002373.mm.1	Sult2a4	sulfotransferase family 2A, dehydroepiandrosterone (DHEA)-preferring, member 4	6.43	8.83	-5.28	0.00875	0.317577
TC1100002170.mm.1	H2afv	H2A histone family, member V	8.64	11.04	-5.28	0.04359	0.438306
TC0400000725.mm.1	Atp6v1g1	ATPase, H+ transporting, lysosomal V1 subunit G1	9.9	12.29	-5.25	0.043783	0.438627
TC1100000119.mm.1	Upp1	uridine phosphorylase 1	6.74	9.13	-5.23	0.021451	0.375298
TC1300002706.mm.1	Ndufs4	NADH dehydrogenase (ubiquinone) Fe-S protein 4	10.64	13.02	-5.21	0.010846	0.335607
TC0700000337.mm.1	Vmn1r132; Vmn1r139	vomeronasal 1 receptor 132; vomeronasal 1 receptor 139 (Vmn1r139), mRNA.; vomeronasal 1 receptor 139	10.22	12.6	-5.2	0.012128	0.337707
TC0200000457.mm.1	Rpl7a	ribosomal protein L7A	7.02	9.39	-5.19	0.043811	0.438627
TC0700000332.mm.1	Vmn1r132; Vmn1r139	vomeronasal 1 receptor 132 (Vmn1r132), mRNA.; vomeronasal 1 receptor 139; vomeronasal 1 receptor 132	10.24	12.6	-5.15	0.011924	0.337256
TC0100000516.mm.1	Rps27-ps1	ribosomal protein S27, pseudogene 1	5.74	8.08	-5.09	0.007886	0.311579
TC0X00000710.mm.1	Fam50a	family with sequence similarity 50, member A	8.65	11	-5.08	0.008246	0.315006
TC0600001525.mm.1	Clec2f	C-type lectin domain family 2, member f	7.62	9.95	-5.04	0.040868	0.430588
TC1900000999.mm.1	Mrpl49	mitochondrial ribosomal protein L49	6.73	9.06	-5.02	0.000745	0.241541
TC0200002393.mm.1	Rpl21-ps9	ribosomal protein L21, pseudogene 9	6.61	8.93	-4.99	0.022017	0.377685
TC0200002785.mm.1	Rps21	ribosomal protein S21	6.85	9.16	-4.97	0.000363	0.222681
TC0100003625.mm.1	Hmga2-ps1	high mobility group AT-hook 2, pseudogene 1	7.81	10.11	-4.92	0.000415	0.226369
TC1100000573.mm.1	Nhp2	NHP2 ribonucleoprotein	6.59	8.88	-4.88	0.014471	0.347733
TC1700001742.mm.1	Rps10	ribosomal protein S10	6.42	8.71	-4.88	0.014924	0.350566
TC0900001414.mm.1	Impdh2	inosine 5-phosphate dehydrogenase 2; inosine 5'-phosphate dehydrogenase 2	5.56	7.85	-4.87	0.002567	0.277441
TC0700003727.mm.1	Tmem126b	transmembrane protein 126B	5.47	7.74	-4.85	0.00267	0.277441
TC0500003001.mm.1	Hscb	HscB iron-sulfur cluster co-chaperone homolog (E. coli)	10.6	12.88	-4.85	0.016793	0.353082
TC1100001306.mm.1	Atp5l-ps2	ATP synthase, H+ transporting, mitochondrial F0 complex, subunit G, pseudogene 2	8.09	10.36	-4.83	0.018249	0.358279
TC0200004550.mm.1	Ciao1	cytosolic iron-sulfur protein assembly 1	6.98	9.25	-4.82	0.022413	0.378403
TC1500001002.mm.1	Tuba1c	tubulin, alpha 1C	11.99	14.25	-4.8	0.025771	0.390022
TC1900000056.mm.1	Yif1a	Yip1 interacting factor homolog A (S. cerevisiae)	5.89	8.15	-4.8	0.029923	0.399464
TC1700001500.mm.1	Pdcd2	programmed cell death 2	6.57	8.83	-4.77	0.015643	0.35082
TC0900000705.mm.1	Cox5a	cytochrome c oxidase subunit Va	11.62	13.88	-4.76	0.003802	0.284228
TC1700002017.mm.1	Rpp21	ribonuclease P 21 subunit	6.17	8.42	-4.75	0.013336	0.341379
TC0200002232.mm.1	Gins1	GINS complex subunit 1 (Psf1 homolog)	10.1	12.34	-4.74	0.018945	0.363063
TC1500001943.mm.1	Ndufa6	NADH dehydrogenase (ubiquinone) 1 alpha subcomplex, 6 (B14)	6.68	8.92	-4.72	0.035112	0.411262
TC1200000603.mm.1	Psma3	proteasome (prosome, macropain) subunit, alpha type 3	10.29	12.52	-4.68	0.024561	0.387102
TC0800002470.mm.1	Smim7	small integral membrane protein 7	7.4	9.62	-4.65	0.02268	0.380146
TC1700002164.mm.1	Rsph9	radial spoke head 9 homolog (Chlamydomonas)	4.91	7.12	-4.63	0.024763	0.387497
TC0400002873.mm.1	Tmem261	transmembrane protein 261	10.05	12.26	-4.61	0.020271	0.370906
TC0800002512.mm.1	Lsm6	LSM6 homolog, U6 small nuclear RNA associated (S. cerevisiae)	7.23	9.43	-4.6	0.048127	0.448336
TC1700001606.mm.1	Tceb2	transcription elongation factor B (SIII), polypeptide 2	8.32	10.51	-4.59	0.001022	0.246047
TC1800001178.mm.1	Spata24	spermatogenesis associated 24	5.91	8.1	-4.56	0.004295	0.287837
TC0600000578.mm.1	Malsu1	mitochondrial assembly of ribosomal large subunit 1	5.92	8.11	-4.56	0.037667	0.419588
TC0500002025.mm.1	Dnajc2	DnaJ (Hsp40) homolog, subfamily C, member 2	8.67	10.83	-4.47	0.016731	0.352596
TC0900002737.mm.1	Cox7a2	cytochrome c oxidase subunit VIIa 2	12.85	15.01	-4.46	0.01132	0.337115
TC0900001623.mm.1	Deb1	differentially expressed in B16F10 1	7.19	9.34	-4.43	0.009702	0.32714
TC0500001251.mm.1	Pop5	processing of precursor 5, ribonuclease P/MRP family (S. cerevisiae); processing of precursor 5, ribonuclease P/MRP family (S. cerevisiae) (Pop5), mRNA.	5.13	7.27	-4.42	0.043944	0.438976
TC1100001799.mm.1	Psmd12	proteasome (prosome, macropain) 26S subunit, non-ATPase, 12	10.37	12.52	-4.41	0.027773	0.394417
TC1600001593.mm.1	Ndufb4	NADH dehydrogenase (ubiquinone) 1 beta subcomplex 4	6.37	8.5	-4.36	0.000571	0.241541
TC0200004253.mm.1	Eif3m	eukaryotic translation initiation factor 3, subunit M	10.33	12.45	-4.35	0.004463	0.290304
TC1100001892.mm.1	Ict1	immature colon carcinoma transcript 1	6.6	8.72	-4.35	0.018105	0.358279
TC0800001577.mm.1	Coa6	cytochrome c oxidase assembly factor 6	5.21	7.32	-4.32	0.005298	0.296886
TC1100000220.mm.1	Rpl15-ps1	ribosomal protein L15, pseudogene 1	5.9	8.01	-4.3	0.005632	0.299415
TC1000003225.mm.1	Ddt	D-dopachrome tautomerase	3.95	6.05	-4.29	0.036334	0.416623
TC1500002200.mm.1	Tuba1a	tubulin, alpha 1A	10.75	12.84	-4.27	0.006351	0.30402
TC1500002199.mm.1	Tuba1b	tubulin, alpha 1B	10.73	12.82	-4.26	0.009028	0.321469
TC1600001268.mm.1	Rpl31-ps12	ribosomal protein L31, pseudogene 1 2	10.91	12.99	-4.23	0.016363	0.35082
TC0800002236.mm.1	Spcs3	signal peptidase complex subunit 3 homolog (S. cerevisiae)	6.25	8.33	-4.23	0.031486	0.401595
TC1800000797.mm.1	Rpl17	ribosomal protein L17	13.25	15.33	-4.22	0.040306	0.428605
TC0X00001983.mm.1	Slx	Sycp3 like X-linked	5.97	8.04	-4.21	0.026781	0.391923
TC1900000096.mm.1	Fau	Finkel-Biskis-Reilly murine sarcoma virus (FBR-MuSV) ubiquitously expressed (fox derived)	9.85	11.92	-4.21	0.030079	0.399793
TC0500000318.mm.1	Krtcap3	keratinocyte associated protein 3	6.72	8.78	-4.17	0.039221	0.425539
TC0400002437.mm.1	Ndufb6	NADH dehydrogenase (ubiquinone) 1 beta subcomplex, 6	12.14	14.19	-4.16	0.019421	0.366184
TC0100002213.mm.1	Txndc9	thioredoxin domain containing 9	7.05	9.1	-4.13	0.027454	0.393593
TC1900001141.mm.1	Oosp2	oocyte secreted protein 2	14.89	16.93	-4.12	0.006902	0.306695
TC1700001716.mm.1	Uqcc2	ubiquinol-cytochrome c reductase complex assembly factor 2	5.67	7.71	-4.11	0.025088	0.388705
TC1000000572.mm.1	Sar1a	SAR1 gene homolog A (S. cerevisiae)	11.2	13.24	-4.1	5e-06	0.048234
TC0900002088.mm.1	Olfr976	olfactory receptor 976	10.2	12.23	-4.09	0.039	0.425172
TC1200001489.mm.1	Itgb1bp1	integrin beta 1 binding protein 1	6.13	8.16	-4.08	0.045876	0.443278
TC1900000937.mm.1	Ccs	copper chaperone for superoxide dismutase	4.81	6.82	-4.04	0.013779	0.343711
TC1500002320.mm.1	Gtsf1	gametocyte specific factor 1	11.13	13.14	-4.03	0.010548	0.333455
TC1100003340.mm.1	Tefm	transcription elongation factor, mitochondrial	6.17	8.18	-4.03	0.048859	0.45001
TC1000003155.mm.1	Rps26	ribosomal protein S26	11.84	13.85	-4.02	0.017972	0.35827
TC0200003765.mm.1	Atp5g3	ATP synthase, H+ transporting, mitochondrial F0 complex, subunit C3 (subunit 9)	6.58	8.57	-3.95	0.009712	0.327234
TC0800003200.mm.1	Tomm20	translocase of outer mitochondrial membrane 20 homolog (yeast)	6.35	8.33	-3.94	0.024739	0.387441
TC1500001379.mm.1	Pabpc1	poly(A) binding protein, cytoplasmic 1	7.85	9.82	-3.93	0.025887	0.390022
TC0900002366.mm.1	Commd4	COMM domain containing 4	5.75	7.72	-3.91	0.002371	0.277441
TC1100003655.mm.1	Rpl23	ribosomal protein L23	6.72	8.69	-3.91	0.01038	0.332215
TC0600002781.mm.1	Kbtbd8os; RP24-67N3.2	kelch repeat and BTB (POZ) domain containing 8, opposite strand [Source:MGI Symbol;Acc:MGI:1919467]; novel transcript (1700010K10Rik)	5.29	7.26	-3.9	0.019724	0.368843
TC1500000665.mm.1	Eif3l	eukaryotic translation initiation factor 3, subunit L	9.05	11.01	-3.89	0.003726	0.284228
TC1200001832.mm.1	Fkbp3	FK506 binding protein 3	8.99	10.95	-3.89	0.017572	0.355842
TC1400002146.mm.1	N6amt2	N-6 adenine-specific DNA methyltransferase 2 (putative)	5.45	7.41	-3.87	0.048749	0.449752
TC0X00003092.mm.1	Hmgn2l6	high-mobility group nucleosomal binding domain 2-like 6	7.29	9.23	-3.85	0.02949	0.398692
TC0900003220.mm.1	Cmc1	COX assembly mitochondrial protein 1	8.11	10.05	-3.84	0.044436	0.439778
TC0500001799.mm.1	Polr1d	polymerase (RNA) I polypeptide D	8.69	10.6	-3.76	0.047138	0.445037
TC1000002534.mm.1	Mrpl54	mitochondrial ribosomal protein L54	6.07	7.98	-3.75	0.01409	0.346235
TC0100001996.mm.1	Rpl7	ribosomal protein L7	6.1	8	-3.75	0.019231	0.364801
TC0500001255.mm.1	Srsf9	serine/arginine-rich splicing factor 9	5.72	7.63	-3.75	0.031409	0.401595
TC0100000971.mm.1	Gin1	gypsy retrotransposon integrase 1	5.86	7.77	-3.74	0.014764	0.348821
TC1100001874.mm.1	Rpl38	ribosomal protein L38	11.9	13.79	-3.72	0.040442	0.428949
TC0100002382.mm.1	Ppil3	peptidylprolyl isomerase (cyclophilin)-like 3	7.29	9.19	-3.71	0.005373	0.297293
TC0700002372.mm.1	Sult2a1	sulfotransferase family 2A, dehydroepiandrosterone (DHEA)-preferring, member 1	5.35	7.24	-3.71	0.012625	0.341379
TC0700000340.mm.1	Vmn1r100; Vmn1r148	vomeronasal 1 receptor 100 (Vmn1r100), mRNA.; vomeronasal 1 receptor 148	7.29	9.18	-3.7	0.00668	0.306492
TC0200001366.mm.1	Psmc3	proteasome (prosome, macropain) 26S subunit, ATPase 3	8.41	10.29	-3.69	0.020188	0.370906
TC0600003148.mm.1	Cd9	CD9 antigen	7.04	8.93	-3.69	0.026393	0.391205
TC0600002490.mm.1	Vamp8	vesicle-associated membrane protein 8	9.02	10.88	-3.64	0.020686	0.371539
TC0200002488.mm.1	R3hdml	R3H domain containing-like	9.54	11.4	-3.63	0.036857	0.417366
TC0800000337.mm.1	Thap1	THAP domain containing, apoptosis associated protein 1	6.74	8.59	-3.61	0.014215	0.346815
TC1300001960.mm.1	Cenpp	centromere protein P	7.1	8.95	-3.6	0.042615	0.435315
TC0X00001124.mm.1	Apool	apolipoprotein O-like	7.55	9.4	-3.6	0.046928	0.445019
TC1500001896.mm.1	Rpl3	ribosomal protein L3	8.59	10.44	-3.59	0.013083	0.341379
TC1100000955.mm.1	Psmb6	proteasome (prosome, macropain) subunit, beta type 6	11.78	13.62	-3.59	0.016104	0.35082
TC0700003607.mm.1	Rps17	ribosomal protein S17	5.75	7.59	-3.58	0.017326	0.354562
TC1000000508.mm.1	Fabp7	fatty acid binding protein 7, brain	6.35	8.19	-3.57	0.049808	0.451855
TC1100000407.mm.1	Nudcd2	NudC domain containing 2	5.67	7.49	-3.53	0.000632	0.241541
TC1300000463.mm.1	Tmem14c	transmembrane protein 14C	12.88	14.69	-3.51	0.00989	0.328958
TC0700001919.mm.1	Pstk	phosphoseryl-tRNA kinase	6.63	8.44	-3.5	0.006043	0.299415
TC0300001116.mm.1	Lamtor5	late endosomal/lysosomal adaptor, MAPK and MTOR activator 5	11.96	13.77	-3.49	0.003153	0.281104
TC0800003006.mm.1	Cmc2	COX assembly mitochondrial protein 2	8.05	9.85	-3.48	0.027322	0.393593
TC0800000744.mm.1	Cope	coatomer protein complex, subunit epsilon	9.13	10.93	-3.48	0.036696	0.41715
TC1000002475.mm.1	Bc1	brain cytoplasmic RNA 1	7.94	9.73	-3.46	0.005149	0.29507
TC1200002092.mm.1	Acyp1	acylphosphatase 1, erythrocyte (common) type	5.9	7.69	-3.46	0.024042	0.385208
TC1100001169.mm.1	Lyrm9	LYR motif containing 9	4.38	6.17	-3.45	0.024348	0.386779
TC0200003873.mm.1	Tmx2	thioredoxin-related transmembrane protein 2	4.9	6.69	-3.45	0.024623	0.387143
TC1000002341.mm.1	Cdk1	cyclin-dependent kinase 1	8.29	10.07	-3.44	0.029648	0.398966
TC1700000078.mm.1	Rsph3a	radial spoke 3A homolog (Chlamydomonas)	8.27	10.05	-3.43	0.005575	0.299415
TC0900000667.mm.1	Psma4	proteasome (prosome, macropain) subunit, alpha type 4	9.37	11.15	-3.43	0.01864	0.359699
TC1700001188.mm.1	Gpatch11	G patch domain containing 11	7.1	8.87	-3.41	0.027935	0.394417
TC0X00000327.mm.1	Slc25a5	solute carrier family 25 (mitochondrial carrier, adenine nucleotide translocator), member 5	11.15	12.91	-3.39	0.005732	0.299415
TC0100002762.mm.1	Kcnj13	potassium inwardly-rectifying channel, subfamily J, member 13	4.32	6.08	-3.39	0.019032	0.36364
TC0400001725.mm.1	Rpl38-ps1	ribosomal protein L38, pseudogene 1	13.11	14.87	-3.39	0.03024	0.400009
TC0X00003108.mm.1	Ammecr1	Alport syndrome, mental retardation, midface hypoplasia and elliptocytosis chromosomal region gene 1; Synthetic construct Mus musculus clone IMAGE:100016345, MGC:184519 Alport syndrome, mental retardation, midface hypoplasia and elliptocytosis chromosomal region gene 1 homolog (human) (Ammecr1) mRNA, encodes complete protein.	6.49	8.25	-3.38	0.016901	0.353588
TC0700002191.mm.1	Nlrp2	NLR family, pyrin domain containing 2; Synthetic construct Mus musculus clone IMAGE:100062160, MGC:190389 NLR family, pyrin domain containing 2 (Nlrp2) mRNA, encodes complete protein.	10.91	12.66	-3.36	0.005614	0.299415
TC0900000025.mm.1	Kbtbd3	kelch repeat and BTB (POZ) domain containing 3	5.02	6.76	-3.36	0.006311	0.303801
TC1100003410.mm.1	Aatf	apoptosis antagonizing transcription factor	8.18	9.92	-3.35	0.000655	0.241541
TC0400000127.mm.1	Tmem55a	transmembrane protein 55A	6.53	8.27	-3.35	0.00469	0.292928
TC0500001766.mm.1	Bud31	BUD31 homolog (yeast)	9.89	11.63	-3.33	0.022336	0.377934
TC1300002773.mm.1	Zfp953; ZFP953	zinc finger protein 953; Protein Zfp953	6.51	8.25	-3.33	0.030181	0.399793
TC0200003141.mm.1	Ssna1	Sjogrens syndrome nuclear autoantigen 1; Sjogren's syndrome nuclear autoantigen 1	8.13	9.87	-3.33	0.035937	0.41512
TC0500001087.mm.1	Rpl5	ribosomal protein L5	7.65	9.38	-3.32	0.0128	0.341379
TC1000002356.mm.1	Tfam	transcription factor A, mitochondrial	7.34	9.07	-3.31	0.00575	0.299415
TC0300000227.mm.1	Ndufb5	NADH dehydrogenase (ubiquinone) 1 beta subcomplex, 5	7.55	9.28	-3.31	0.007913	0.311952
TC1100001545.mm.1	Cisd3	CDGSH iron sulfur domain 3	6.93	8.66	-3.31	0.009298	0.322168
TC0300001695.mm.1	Armc1	armadillo repeat containing 1	10.67	12.4	-3.3	0.036686	0.41715
TC1700001439.mm.1	Pacrg	PARK2 co-regulated	6.35	8.08	-3.3	0.039407	0.425809
TC1200000419.mm.1	Ap4s1	adaptor-related protein complex AP-4, sigma 1	6.31	8.02	-3.27	0.004272	0.287837
TC0600002698.mm.1	Chchd6	coiled-coil-helix-coiled-coil-helix domain containing 6	9.41	11.11	-3.25	0.017718	0.356506
TC1000001991.mm.1	Rwdd1	RWD domain containing 1	7.78	9.48	-3.24	0.00234	0.276914
TC1500001504.mm.1	Eif3h	eukaryotic translation initiation factor 3, subunit H	12.4	14.09	-3.24	0.012811	0.341379
TC1100000173.mm.1	Etaa1os; RP23-353E13.2	Ewing tumor-associated antigen 1, opposite strand [Source:MGI Symbol;Acc:MGI:1920221]; novel transcript	5.97	7.66	-3.23	0.030641	0.401299
TC1300002382.mm.1	Cox7c	cytochrome c oxidase subunit VIIc	5.43	7.12	-3.22	0.019551	0.366902
TC0700004258.mm.1	Nsmce1	non-SMC element 1 homolog (S. cerevisiae)	10.72	12.41	-3.22	0.042042	0.433812
TC0100002008.mm.1	Tceb1	transcription elongation factor B (SIII), polypeptide 1	13.71	15.39	-3.21	0.021505	0.37554
TC1300001367.mm.1	Tcstv3	2-cell-stage, variable group, member 3	8.02	9.7	-3.2	0.028212	0.395755
TC1700001394.mm.1	Rsph3b	radial spoke 3B homolog (Chlamydomonas)	7.76	9.43	-3.19	0.001413	0.261729
TC1600001761.mm.1	Cmss1	cms small ribosomal subunit 1	7.38	9.06	-3.19	0.018449	0.359147
TC0800000268.mm.1	Alg11	asparagine-linked glycosylation 11 (alpha-1,2-mannosyltransferase)	7.26	8.93	-3.18	0.0039	0.284752
TC0X00003434.mm.1	Ubl4a	ubiquitin-like 4A	5.99	7.65	-3.18	0.012241	0.338541
TC1700001211.mm.1	Gemin6	gem (nuclear organelle) associated protein 6	6.38	8.05	-3.17	0.039279	0.425595
TC1100003158.mm.1	Emc6	ER membrane protein complex subunit 6	6.69	8.35	-3.15	0.02472	0.387441
TC0300002297.mm.1	Apoa1bp	apolipoprotein A-I binding protein	11.12	12.77	-3.15	0.033292	0.406131
TC0200003156.mm.1	C8g	complement component 8, gamma polypeptide	5.78	7.43	-3.14	0.001977	0.272127
TC0400003721.mm.1	Hmgn2	high mobility group nucleosomal binding domain 2	6.11	7.76	-3.14	0.016116	0.35082
TC0600002206.mm.1	Rn4.5s	4.5S RNA; 4.5S RNA (Rn4.5s), ribosomal RNA.	12.38	14.03	-3.13	0.000905	0.241541
TC0500002615.mm.1	Chic2	cysteine-rich hydrophobic domain 2	8.91	10.55	-3.12	0.001269	0.25566
TC1700001020.mm.1	Clpp	caseinolytic mitochondrial matrix peptidase proteolytic subunit; ClpP caseinolytic peptidase, ATP-dependent, proteolytic subunit	6.31	7.95	-3.11	0.02328	0.382886
TC1100002029.mm.1	Mrpl12	mitochondrial ribosomal protein L12	6.04	7.68	-3.1	0.013989	0.345463
TC0100000101.mm.1	Tmem70	transmembrane protein 70	10.15	11.78	-3.1	0.041025	0.431085
TC1400000776.mm.1	Dhrs2	dehydrogenase/reductase member 2	7.45	9.08	-3.09	0.007039	0.306695
TC1700002042.mm.1	Znrd1	zinc ribbon domain containing, 1	7.55	9.18	-3.09	0.034269	0.408622
TC1500001329.mm.1	Snord123	small nucleolar RNA, C/D box 123	6.83	8.45	-3.09	0.036308	0.416558
TC1700000048.mm.1	Gtf2h5	general transcription factor IIH, polypeptide 5	6.23	7.86	-3.08	0.028797	0.397065
TC1500001542.mm.1	Mrpl13	mitochondrial ribosomal protein L13	6.71	8.33	-3.06	0.001771	0.270071
TC0300000708.mm.1	Mrpl24	mitochondrial ribosomal protein L24	11.69	13.3	-3.06	0.011076	0.335675
TC1000001881.mm.1	Rps12; Snora33; Snord100	ribosomal protein S12; small nucleolar RNA, H/ACA box 33; small nucleolar RNA, C/D box 100	5.71	7.33	-3.06	0.011309	0.337115
TC1500001826.mm.1	Ift27	intraflagellar transport 27	5.54	7.15	-3.06	0.024288	0.386362
TC0600000451.mm.1	Sva	seminal vesicle antigen	4.96	6.56	-3.04	0.00193	0.272127
TC0300000605.mm.1	Serpini1	serine (or cysteine) peptidase inhibitor, clade I, member 1	9.09	10.7	-3.04	0.049931	0.452443
TC1100000925.mm.1	Tmem256	transmembrane protein 256	5.11	6.71	-3.03	0.000592	0.241541
TC0900001402.mm.1	Gpx1	glutathione peroxidase 1	7.56	9.16	-3.03	0.01096	0.335607
TC0700002423.mm.1	Inafm1	InaF motif containing 1	6.31	7.9	-3.03	0.029347	0.398526
TC0800000370.mm.1	Tti2	TELO2 interacting protein 2	6.57	8.16	-3.02	0.005605	0.299415
TC1900001777.mm.1	Ndufb8	NADH dehydrogenase (ubiquinone) 1 beta subcomplex 8	7	8.6	-3.02	0.005711	0.299415
TC0300001824.mm.1	Dnajc19	DnaJ (Hsp40) homolog, subfamily C, member 19	5.87	7.46	-3.02	0.013431	0.341379
TC1400001500.mm.1	Rpl15	ribosomal protein L15	8.95	10.54	-3.02	0.034696	0.409837
TC0300003176.mm.1	Tyw3	tRNA-yW synthesizing protein 3 homolog (S. cerevisiae)	5.57	7.15	-3	0.048244	0.448497
TC0600001821.mm.1	Shfm1	split hand/foot malformation (ectrodactyly) type 1	10.93	12.51	-2.99	0.02907	0.397551
TC0400000309.mm.1	Rars2	arginyl-tRNA synthetase 2, mitochondrial	7.39	8.97	-2.99	0.035131	0.411387
TC0400002532.mm.1	Msmp	microseminoprotein, prostate associated	5.04	6.61	-2.98	0.024148	0.385737
TC0500001612.mm.1	Fis1	fission 1 (mitochondrial outer membrane) homolog (yeast)	6.94	8.51	-2.98	0.031144	0.401595
TC0900002879.mm.1	Rnf7	ring finger protein 7	6.52	8.09	-2.97	0.003557	0.283966
TC1300001733.mm.1	Uqcrfs1	ubiquinol-cytochrome c reductase, Rieske iron-sulfur polypeptide 1	5.52	7.08	-2.96	0.030082	0.399793
TC0800000384.mm.1	Purg	purine-rich element binding protein G	5.44	7.01	-2.95	0.029526	0.398692
TC0700000151.mm.1	Rps5	ribosomal protein S5	5.55	7.1	-2.94	0.00158	0.264008
TC1200001763.mm.1	Ppp2r3c	protein phosphatase 2, regulatory subunit B, gamma; protein phosphatase 2, regulatory subunit B'', gamma	8.53	10.08	-2.94	0.005726	0.299415
TC0600002473.mm.1	Mrpl35	mitochondrial ribosomal protein L35	7.22	8.78	-2.93	0.001615	0.26516
TC1400002091.mm.1	Psme2	proteasome (prosome, macropain) activator subunit 2 (PA28 beta)	5.51	7.07	-2.93	0.026378	0.391205
TC0900000261.mm.1	Spata19	spermatogenesis associated 19; spermatogenesis associated 19 (Spata19), mRNA.	4.51	6.06	-2.91	0.046733	0.445019
TC1500000587.mm.1	Cyc1	cytochrome c-1	7.02	8.56	-2.91	0.048281	0.448636
TC1300000675.mm.1	Pcbd2	pterin 4 alpha carbinolamine dehydratase/dimerization cofactor of hepatocyte nuclear factor 1 alpha (TCF1) 2	13	14.54	-2.9	0.003586	0.283966
TC0X00003426.mm.1	C1galt1c1	C1GALT1-specific chaperone 1	4.96	6.49	-2.89	0.032559	0.404302
TC0900002799.mm.1	Snhg5	small nucleolar RNA host gene 5	5.16	6.68	-2.87	0.01453	0.347733
TC0600003456.mm.1	Far2os1; RP23-285C21.5	fatty acyl CoA reductase 2, opposite strand 1 [Source:MGI Symbol;Acc:MGI:4415003]; novel transcript, antisense to Far2	9.76	11.28	-2.87	0.025237	0.389818
TC0X00002415.mm.1	Cetn2	centrin 2	9.34	10.85	-2.86	0.006961	0.306695
TC1000003151.mm.1	Rpl41	ribosomal protein L41	7.24	8.76	-2.85	0.007868	0.311579
TC1700002187.mm.1	Gnmt	glycine N-methyltransferase	5.36	6.87	-2.85	0.035944	0.41512
TC1100004290.mm.1	Commd1	COMM domain containing 1	5.88	7.38	-2.84	0.013281	0.341379
TC1600000196.mm.1	Yars2	tyrosyl-tRNA synthetase 2 (mitochondrial)	5.67	7.17	-2.83	0.028948	0.397107
TC0X00001617.mm.1	Eif1ax	eukaryotic translation initiation factor 1A, X-linked	9.31	10.8	-2.81	0.008238	0.315006
TC0100000957.mm.1	Fam174a	family with sequence similarity 174, member A	7.3	8.79	-2.81	0.017531	0.355637
TC0800002156.mm.1	Slc25a4	solute carrier family 25 (mitochondrial carrier, adenine nucleotide translocator), member 4	8.32	9.8	-2.79	0.024495	0.386779
TC1200001893.mm.1	Timm9	translocase of inner mitochondrial membrane 9	6.03	7.51	-2.79	0.045747	0.442631
TC0100001909.mm.1	Mrpl15	mitochondrial ribosomal protein L15	5.97	7.45	-2.78	0.017317	0.354562
TC1300002339.mm.1	Rfesd	Rieske (Fe-S) domain containing	6.68	8.15	-2.77	0.008788	0.317577
TC1700002587.mm.1	Cdkl4	cyclin-dependent kinase-like 4	6.22	7.69	-2.77	0.01064	0.334023
TC1900000908.mm.1	Rad9a	RAD9 homolog A	5.83	7.28	-2.73	0.010017	0.330437
TC0600002741.mm.1	Mrps25	mitochondrial ribosomal protein S25	5.14	6.59	-2.73	0.017164	0.354106
TC1100001639.mm.1	Hsd17b1	hydroxysteroid (17-beta) dehydrogenase 1	5.73	7.17	-2.73	0.023791	0.384795
TC1000003011.mm.1	Grip1os3; RP24-528H20.1	glutamate receptor interacting protein 1, opposite strand 3 [Source:MGI Symbol;Acc:MGI:3826561]; novel transcript	7.94	9.38	-2.71	0.01798	0.35827
TC1000002017.mm.1	Fam229b	family with sequence similarity 229, member B	5.69	7.13	-2.71	0.030381	0.400468
TC1300002236.mm.1	Uqcrb	ubiquinol-cytochrome c reductase binding protein	9.28	10.71	-2.69	0.034463	0.408966
TC0800001842.mm.1	Defa-rs1	defensin, alpha, related sequence 1	6.27	7.69	-2.69	0.045044	0.441638
TC0100000268.mm.1	Mrpl30	mitochondrial ribosomal protein L30	5.62	7.04	-2.68	0.009235	0.322168
TC0X00003420.mm.1	Uxt	ubiquitously expressed transcript	8.89	10.3	-2.67	0.015841	0.35082
TC1300000020.mm.1	Akr1c19	aldo-keto reductase family 1, member C19	5.39	6.8	-2.67	0.023609	0.384086
TC0900002268.mm.1	Pts	6-pyruvoyl-tetrahydropterin synthase	6.31	7.72	-2.66	0.007698	0.31052
TC0600001862.mm.1	Ndufa4	NADH dehydrogenase (ubiquinone) 1 alpha subcomplex, 4	11.05	12.46	-2.65	0.025931	0.390022
TC1600000750.mm.1	Tomm70a	translocase of outer mitochondrial membrane 70 homolog A (yeast)	5.29	6.69	-2.64	0.010768	0.335607
TC0700004416.mm.1	Mettl10	methyltransferase like 10	5.25	6.66	-2.64	0.018208	0.358279
TC0200005383.mm.1	Zfp931	zinc finger protein 931	8.64	10.03	-2.63	0.005643	0.299415
TC0500003018.mm.1	Asphd2	aspartate beta-hydroxylase domain containing 2	4.64	6.04	-2.63	0.04042	0.428949
TC1800000200.mm.1	Mocos	molybdenum cofactor sulfurase	6.33	7.72	-2.62	0.022758	0.380742
TC1100001482.mm.1	Snf8	SNF8, ESCRT-II complex subunit, homolog (S. cerevisiae)	6.34	7.73	-2.61	0.007087	0.306695
TC0300002681.mm.1	Atp5f1	ATP synthase, H+ transporting, mitochondrial F0 complex, subunit B1	5.34	6.72	-2.61	0.007868	0.311579
TC0500001593.mm.1	Zp3	zona pellucida glycoprotein 3	15.54	16.92	-2.61	0.007962	0.31203
TC0300003168.mm.1	Asb17os	ankyrin repeat and SOCS box-containing 17, opposite strand	8.05	9.44	-2.61	0.04745	0.445983
TC0600000410.mm.1	Ssbp1	single-stranded DNA binding protein 1	5.25	6.63	-2.6	0.003316	0.282645
TC1600000772.mm.1	Mina	myc induced nuclear antigen	6.54	7.92	-2.6	0.015346	0.35082
TC1800001138.mm.1	Stard4	StAR-related lipid transfer (START) domain containing 4	7.09	8.47	-2.6	0.019758	0.369064
TC0900003128.mm.1	Mlh1	mutL homolog 1 (E. coli)	7.02	8.4	-2.6	0.044209	0.439395
TC0700003006.mm.1	Ftl1	ferritin light polypeptide 1; ferritin light chain 1, mRNA (cDNA clone MGC:118079 IMAGE:5068947), complete cds.; ferritin light chain 1	6.26	7.63	-2.59	0.001172	0.25544
TC1700001805.mm.1	Glo1	glyoxalase 1	6.7	8.06	-2.57	0.019849	0.369738
TC1900000609.mm.1	Pi4k2a	phosphatidylinositol 4-kinase type 2 alpha	7.28	8.64	-2.57	0.046517	0.445019
TC1400000231.mm.1	Rps24	ribosomal protein S24	7.02	8.37	-2.56	0.032843	0.404436
TC0300002139.mm.1	B3galnt1	UDP-GalNAc:betaGlcNAc beta 1,3-galactosaminyltransferase, polypeptide 1	7.93	9.29	-2.56	0.047276	0.44564
TC0200004277.mm.1	Dnajc24	DnaJ (Hsp40) homolog, subfamily C, member 24	5.75	7.1	-2.55	0.009418	0.32401
TC0600000961.mm.1	Noto	notochord homolog (Xenopus laevis)	6.25	7.6	-2.54	0.012076	0.337707
TC1400001669.mm.1	Smim4	small itegral membrane protein 4 (Smim4), long non-coding RNA.; small integral membrane protein 4; small itegral membrane protein 4	6.42	7.77	-2.54	0.02586	0.390022
TC0500002927.mm.1	Glmn	glomulin, FKBP associated protein	10.42	11.76	-2.53	0.027943	0.394417
TC1800001745.mm.1	Ier3ip1	immediate early response 3 interacting protein 1	4.75	6.09	-2.53	0.033728	0.407261
TC0700001974.mm.1	Mgmt	O-6-methylguanine-DNA methyltransferase	6.11	7.44	-2.52	0.016451	0.351413
TC1400001724.mm.1	Fam25c	family with sequence similarity 25, member C	6.33	7.67	-2.52	0.016823	0.353344
TC0600002946.mm.1	Tamm41	TAM41, mitochondrial translocator assembly and maintenance protein, homolog (S. cerevisiae)	7.14	8.47	-2.52	0.043512	0.438085
TC1000001068.mm.1	Tyms-ps	thymidylate synthase, pseudogene	9.99	11.32	-2.51	0.006737	0.306492
TC1000001822.mm.1	Pex7	peroxisomal biogenesis factor 7	7.8	9.13	-2.51	0.012528	0.341022
TC1200001749.mm.1	Eapp	E2F-associated phosphoprotein	10.02	11.35	-2.51	0.026083	0.390358
TC0X00000359.mm.1	Rhox10	reproductive homeobox 10	7.7	9.02	-2.5	0.013398	0.341379
TC1300000491.mm.1	Nol7	nucleolar protein 7	7.8	9.13	-2.5	0.016655	0.352539
TC1700001642.mm.1	Ndufb10	NADH dehydrogenase (ubiquinone) 1 beta subcomplex, 10	5.73	7.05	-2.49	0.005063	0.294524
TC1400000827.mm.1	Mrpl57	mitochondrial ribosomal protein L53	5.09	6.39	-2.48	0.023514	0.383972
TC0300000754.mm.1	Krtcap2	keratinocyte associated protein 2	5.04	6.35	-2.47	0.011251	0.336851
TC0Y00000223.mm.1	Erdr1	erythroid differentiation regulator 1	6.92	8.22	-2.47	0.015136	0.35082
TC0400002097.mm.1	Cpsf3l	cleavage and polyadenylation specific factor 3-like	6.3	7.59	-2.46	0.02053	0.370906
TC1600002167.mm.1	Cluap1	clusterin associated protein 1	6.19	7.49	-2.46	0.030614	0.401164
TC0700003798.mm.1	Rps3; Snord15b	ribosomal protein S3; small nucleolar RNA, C/D box 14B	5.55	6.84	-2.45	5e-06	0.048234
TC0200005092.mm.1	Hnf4aos	hepatic nuclear factor 4 alpha, opposite strand	4.84	6.13	-2.45	0.02312	0.382043
TC0500000432.mm.1	Stx18	syntaxin 18	7.52	8.81	-2.45	0.028376	0.395882
TC0400002744.mm.1	Ptgr1	prostaglandin reductase 1	5.74	7.03	-2.45	0.049174	0.450518
TC0200002837.mm.1	Polr3k	polymerase (RNA) III (DNA directed) polypeptide K	9.14	10.42	-2.44	0.028496	0.396096
TC0900002651.mm.1	Ccpg1os	cell cycle progression 1, opposite strand	6.2	7.49	-2.44	0.028746	0.396647
TC1100000192.mm.1	Rab1a	RAB1A, member RAS oncogene family	6.89	8.17	-2.44	0.042023	0.433744
TC1000001148.mm.1	Ndufa12	NADH dehydrogenase (ubiquinone) 1 alpha subcomplex, 12	7.81	9.08	-2.42	0.004768	0.293345
TC0800000655.mm.1	Cbr4	carbonyl reductase 4	5.54	6.82	-2.42	0.018787	0.360731
TC0200004729.mm.1	Esf1	ESF1, nucleolar pre-rRNA processing protein, homolog (S. cerevisiae)	6.05	7.33	-2.42	0.023803	0.384795
TC0500002152.mm.1	Tyms	thymidylate synthase	9.78	11.05	-2.41	0.000304	0.210556
TC0800001230.mm.1	Thap11	THAP domain containing 11	10.1	11.37	-2.41	0.010784	0.335607
TC1600002135.mm.1	Psmg1	proteasome (prosome, macropain) assembly chaperone 1	11.45	12.72	-2.41	0.044106	0.439245
TC0200002038.mm.1	Rpl23a-ps4	ribosomal protein L23A, pseudogene 4	6.18	7.45	-2.4	0.007634	0.309683
TC0100001613.mm.1	Pigm	phosphatidylinositol glycan anchor biosynthesis, class M	5.14	6.4	-2.4	0.015064	0.35082
TC1400001655.mm.1	Il17rb	interleukin 17 receptor B	7.91	9.17	-2.4	0.017291	0.354551
TC1400000088.mm.1	Mnd1-ps	Mnd1 retrotransposed pseudogene	5.26	6.52	-2.4	0.021553	0.375845
TC0700004516.mm.1	Ifitm6	interferon induced transmembrane protein 6	11.01	12.27	-2.4	0.023705	0.384495
TC0300002944.mm.1	Ostc	oligosaccharyltransferase complex subunit	9.97	11.24	-2.4	0.039378	0.425703
TC0500003273.mm.1	Ubc; Uba52	ubiquitin C; ubiquitin A-52 residue ribosomal protein fusion product 1	15.02	16.28	-2.4	0.044733	0.441279
TC1500000019.mm.1	Rpl37	ribosomal protein L37	14.93	16.19	-2.39	0.009014	0.321469
TC0500001266.mm.1	Rplp0	ribosomal protein, large, P0	10.85	12.11	-2.39	0.020599	0.371212
TC0500001098.mm.1	Dr1	down-regulator of transcription 1	6.83	8.09	-2.39	0.02676	0.391923
TC0500002029.mm.1	Dnaja1-ps	DnaJ (Hsp40) homolog, subfamily A, member 1, pseudogene	8.99	10.24	-2.38	0.046368	0.444909
TC0500001849.mm.1	Tex26	testis expressed 26	5.89	7.13	-2.37	0.00192	0.272127
TC1300000990.mm.1	Ccnh	cyclin H	8.6	9.84	-2.37	0.008376	0.316279
TC1400001533.mm.1	Dnajc9	DnaJ (Hsp40) homolog, subfamily C, member 9	8.64	9.88	-2.37	0.018218	0.358279
TC0700000019.mm.1	Rps9	ribosomal protein S9	5.12	6.36	-2.36	0.034763	0.410239
TC1400001107.mm.1	Sugt1	SGT1, suppressor of G2 allele of SKP1 (S. cerevisiae)	12.85	14.09	-2.35	0.019335	0.365557
TC1200000093.mm.1	Rad51ap2	RAD51 associated protein 2	6.87	8.1	-2.35	0.043658	0.43848
TC0100001258.mm.1	Tmem9	transmembrane protein 9	9.09	10.32	-2.34	0.011985	0.337256
TC0900003051.mm.1	Apeh	acylpeptide hydrolase	9.09	10.32	-2.34	0.013302	0.341379
TC1300000258.mm.1	Hist1h1c	histone cluster 1, H1c	5.94	7.16	-2.34	0.023736	0.384504
TC0900002185.mm.1	Atp5l	ATP synthase, H+ transporting, mitochondrial F0 complex, subunit G; ATP synthase, H+ transporting, mitochondrial F0 complex, subunit g	5.02	6.24	-2.33	0.004223	0.287837
TC0700000862.mm.1	Rpl18	ribosomal protein L18	6.46	7.68	-2.33	0.010854	0.335607
TC1600000460.mm.1	Rpl35a	ribosomal protein L35A	5.76	6.98	-2.33	0.013109	0.341379
TC0700000831.mm.1	Pih1d1	PIH1 domain containing 1	5.89	7.1	-2.32	0.011832	0.337256
TC0800000015.mm.1	Pet100	PET100 homolog (S. cerevisiae)	7.61	8.82	-2.32	0.016955	0.353628
TC1100004296.mm.1	Nme1	NME/NM23 nucleoside diphosphate kinase 1	5.36	6.57	-2.31	0.01095	0.335607
TC0700000990.mm.1	Vimp	VCP-interacting membrane protein	5.07	6.27	-2.31	0.020919	0.372657
TC1100000919.mm.1	Sox15	SRY (sex determining region Y)-box 15; SRY-box containing gene 15	7.32	8.53	-2.31	0.033813	0.407261
TC0900002346.mm.1	Tspan3	tetraspanin 3	8.19	9.39	-2.3	0.016487	0.351735
TC1700000665.mm.1	Ly6g6e	lymphocyte antigen 6 complex, locus G6E	5.67	6.86	-2.29	0.032411	0.404302
TC0400001743.mm.1	Akr7a5	aldo-keto reductase family 7, member A5 (aflatoxin aldehyde reductase)	6.76	7.95	-2.28	0.002553	0.277441
TC0800001214.mm.1	Tmem208	transmembrane protein 208	5.85	7.04	-2.28	0.007529	0.308542
TC1000000412.mm.1	Speer5-ps1	spermatogenesis associated glutamate (E)-rich protein 5, pseudogene 1	8.74	9.93	-2.28	0.01193	0.337256
TC0100000284.mm.1	Rpl31	ribosomal protein L31	9.62	10.8	-2.28	0.042692	0.435603
TC1700000339.mm.1	Pgp	phosphoglycolate phosphatase	6.31	7.49	-2.27	0.001238	0.25566
TC0300001398.mm.1	H2afz	H2A histone family, member Z	10.85	12.04	-2.27	0.003187	0.281104
TC1000000847.mm.1	Ndufs7	NADH dehydrogenase (ubiquinone) Fe-S protein 7	7.3	8.48	-2.27	0.043228	0.437717
TC1600000291.mm.1	Polr2h	polymerase (RNA) II (DNA directed) polypeptide H	7.78	8.96	-2.27	0.043291	0.437795
TC1000000279.mm.1	Hddc2	HD domain containing 2	5.41	6.58	-2.26	0.006867	0.306695
TC1000000092.mm.1	Sf3b5	splicing factor 3b, subunit 5	5.84	7.01	-2.25	0.040258	0.428333
TC1900001118.mm.1	Ccdc86	coiled-coil domain containing 86	6.77	7.93	-2.24	0.017886	0.357579
TC0800000392.mm.1	Ppp2cb	protein phosphatase 2 (formerly 2A), catalytic subunit, beta isoform	5.53	6.69	-2.24	0.020469	0.370906
TC0800001612.mm.1	Xab2	XPA binding protein 2	7.06	8.23	-2.24	0.022215	0.377848
TC0400004070.mm.1	Park7	Parkinson disease (autosomal recessive, early onset) 7	8.16	9.32	-2.23	0.023466	0.383953
TC0X00003175.mm.1	Tsr2	TSR2 20S rRNA accumulation	6.42	7.57	-2.22	0.009854	0.328608
TC0800002596.mm.1	Rnaseh2a	ribonuclease H2, large subunit	6.17	7.33	-2.22	0.03011	0.399793
TC0X00000439.mm.1	Rbmx2	RNA binding motif protein, X-linked 2	7.46	8.61	-2.22	0.030168	0.399793
TC0500002642.mm.1	Ppat	phosphoribosyl pyrophosphate amidotransferase	4.97	6.12	-2.22	0.040833	0.430472
TC0300002170.mm.1	Pdcd10	programmed cell death 10	7.62	8.76	-2.21	0.008626	0.317211
TC1900001002.mm.1	Sac3d1	SAC3 domain containing 1	5.98	7.12	-2.21	0.025918	0.390022
TC0700000567.mm.1	Igflr1; U2af1l4	IGF-like family receptor 1; U2 small nuclear RNA auxiliary factor 1-like 4	6.85	7.99	-2.21	0.045975	0.443616
TC0300001245.mm.1	Dnttip2	deoxynucleotidyltransferase, terminal, interacting protein 2	13.24	14.37	-2.19	0.002935	0.280178
TC1000001038.mm.1	Pwp1	PWP1 homolog (S. cerevisiae)	5.13	6.26	-2.19	0.016311	0.35082
TC0900000835.mm.1	Clpx	caseinolytic mitochondrial matrix peptidase chaperone subunit; caseinolytic peptidase X (E.coli); caseinolytic peptidase X (E.coli) (Clpx), transcript variant 2, mRNA.	8.22	9.36	-2.19	0.027333	0.393593
TC0500001405.mm.1	Orai1	ORAI calcium release-activated calcium modulator 1; ORAI calcium release-activated calcium modulator 1 (Orai1), mRNA.	8.97	10.1	-2.19	0.036466	0.416882
TC0500001586.mm.1	Mdh2	malate dehydrogenase 2, NAD (mitochondrial)	10.01	11.13	-2.18	0.001133	0.252558
TC0500003087.mm.1	Rpl37rt	ribosomal protein L37, retrotransposed	13.96	15.08	-2.18	0.006717	0.306492
TC0X00000695.mm.1	Ssr4	signal sequence receptor, delta	6.74	7.86	-2.18	0.011965	0.337256
TC1300001201.mm.1	Smim15	small integral membrane protein 15	7.25	8.37	-2.18	0.024393	0.386779
TC0500000489.mm.1	Med28	mediator complex subunit 28; mediator of RNA polymerase II transcription, subunit 28 homolog (yeast)	13.19	14.31	-2.17	0.021127	0.373405
TC1100002300.mm.1	Rpl12-ps2	ribosomal proteimn L12-ps2	5.61	6.72	-2.17	0.037513	0.418723
TC1500000613.mm.1	Commd5	COMM domain containing 5	7.81	8.93	-2.17	0.044051	0.439245
TC0700000257.mm.1	Ceacam5	carcinoembryonic antigen-related cell adhesion molecule 5; Synthetic construct Mus musculus clone IMAGE:100068128, MGC:195745 carcinoembryonic antigen-related cell adhesion molecule 5 (Ceacam5) mRNA, encodes complete protein.	5.18	6.29	-2.16	0.018686	0.359816
TC0800002838.mm.1	Cenpt	centromere protein T	8.23	9.34	-2.16	0.032744	0.404436
TC0X00002993.mm.1	Timm8a1	translocase of inner mitochondrial membrane 8A1	6.61	7.71	-2.14	0.046738	0.445019
TC0800002410.mm.1	Ccdc124	coiled-coil domain containing 124	8.65	9.74	-2.13	0.021475	0.375298
TC0500001598.mm.1	Polr2j	polymerase (RNA) II (DNA directed) polypeptide J	13.98	15.08	-2.13	0.031246	0.401595
TC0400002008.mm.1	Klhl21	kelch-like 21	6.14	7.23	-2.13	0.032652	0.404417
TC1100000383.mm.1	Pank3	pantothenate kinase 3	6.16	7.25	-2.13	0.036467	0.416882
TC1500000784.mm.1	Samm50	sorting and assembly machinery component 50 homolog (S. cerevisiae)	8.78	9.86	-2.12	0.001826	0.270493
TC0500000539.mm.1	Smim20	small integral membrane protein 20	4.93	6.02	-2.12	0.004493	0.290749
TC1700000477.mm.1	Rpl10a	ribosomal protein L10A	5.94	7.02	-2.12	0.013586	0.342383
TC0300001674.mm.1	Sirpb1a; Sirpb1b	signal-regulatory protein beta 1A; signal-regulatory protein beta 1B; signal-regulatory protein beta 1B (Sirpb1b), mRNA.	6.93	8.01	-2.12	0.021649	0.376558
TC0800003244.mm.1	Uba52	ubiquitin A-52 residue ribosomal protein fusion product 1	6.79	7.86	-2.11	0.002976	0.281104
TC1100003799.mm.1	Coa3	cytochrome C oxidase assembly factor 3	6.04	7.11	-2.11	0.049174	0.450518
TC0400002986.mm.1	Rps6	ribosomal protein S6	6.61	7.69	-2.1	0.013909	0.344745
TC1100004076.mm.1	Hn1	hematological and neurological expressed sequence 1	11.78	12.86	-2.1	0.030911	0.401595
TC0900000810.mm.1	Rpl4	ribosomal protein L4	14.2	15.27	-2.1	0.034952	0.411066
TC0500000324.mm.1	Gpn1	GPN-loop GTPase 1	6.1	7.16	-2.09	0.020189	0.370906
TC0900001656.mm.1	Exosc7	exosome component 7	8.93	10	-2.09	0.021076	0.373324
TC0800003178.mm.1	Egln1	egl-9 family hypoxia-inducible factor 1; EGL nine homolog 1 (C. elegans)	11.02	12.08	-2.08	0.020731	0.371622
TC1400001985.mm.1	Ttc5	tetratricopeptide repeat domain 5; tetratricopeptide repeat domain 5 (Ttc5), transcript variant 2, mRNA.	5.52	6.57	-2.08	0.029642	0.398966
TC0300000485.mm.1	Mbnl1	muscleblind-like 1 (Drosophila)	5.96	7	-2.06	0.010668	0.33414
TC1900000531.mm.1	Hhex	hematopoietically expressed homeobox	6.28	7.32	-2.06	0.02942	0.398692
TC0X00001888.mm.1	Drr1	developmentally regulated repeat element-containing transcript 1	14.73	15.78	-2.06	0.032631	0.404302
TC0200004025.mm.1	Olfr1197	olfactory receptor 1197	6.8	7.85	-2.06	0.04055	0.429362
TC0200001797.mm.1	Haus2	HAUS augmin-like complex, subunit 2	6.09	7.12	-2.05	0.026425	0.391205
TC0X00001784.mm.1	Pqbp1	polyglutamine binding protein 1	7.49	8.52	-2.05	0.042075	0.433893
TC1600000250.mm.1	Ufd1l	ubiquitin fusion degradation 1 like	6.6	7.63	-2.04	0.000717	0.241541
TC0800000783.mm.1	Use1	unconventional SNARE in the ER 1 homolog (S. cerevisiae)	5.99	7.02	-2.04	0.007882	0.311579
TC1500001365.mm.1	Cox6c	cytochrome c oxidase subunit VIc	6.07	7.1	-2.04	0.017341	0.354764
TC0400003732.mm.1	Zfp593	zinc finger protein 593	5.62	6.64	-2.03	0.011683	0.33716
TC1200002396.mm.1	Cinp	cyclin-dependent kinase 2 interacting protein	6.2	7.21	-2.02	0.002052	0.273713
TC0900002724.mm.1	Mb21d1	Mab-21 domain containing 1	8.26	9.27	-2.02	0.01503	0.35082
TC1400002070.mm.1	Ppp1r3e	protein phosphatase 1, regulatory (inhibitor) subunit 3E	5.62	6.64	-2.02	0.038152	0.421572
TC1100000751.mm.1	Lrrc48	leucine rich repeat containing 48	6.24	7.25	-2.02	0.045599	0.442314
TC0600002133.mm.1	Mrps33	mitochondrial ribosomal protein S33	11.48	12.48	-2.01	0.029772	0.399464
TC1000000295.mm.1	Trappc3l	trafficking protein particle complex 3 like	10.46	11.46	-2.01	0.036826	0.417366
TC1100004202.mm.1	Actg1; Mir6935	actin, gamma, cytoplasmic 1; microRNA 6935	9.14	10.14	-2	0.016571	0.352284
TC0300002906.mm.1	Larp7	La ribonucleoprotein domain family, member 7; Synthetic construct Mus musculus clone IMAGE:100016333, MGC:184518 La ribonucleoprotein domain family, member 7 (Larp7) mRNA, encodes complete protein.	12.28	13.28	-2	0.023727	0.384499
TC1000000866.mm.1	Csnk1g2	casein kinase 1, gamma 2	10.49	9.49	2	0.037006	0.417732
TC1100001644.mm.1	Cntnap1	contactin associated protein-like 1; Synthetic construct Mus musculus clone IMAGE:100063633, MGC:191104 contactin associated protein-like 1 (Cntnap1) mRNA, encodes complete protein.	11.9	10.9	2	0.048729	0.449752
TC0200005028.mm.1	Tti1	TELO2 interacting protein 1	11.82	10.82	2.01	0.003445	0.283966
TC0500000732.mm.1	Paics	phosphoribosylaminoimidazole carboxylase, phosphoribosylaminoribosylaminoimidazole, succinocarboxamide synthetase	10.21	9.2	2.01	0.015935	0.35082
TC0200000096.mm.1	Mir669d	microRNA 669d [Source:MGI Symbol;Acc:MGI:3783382]	6.82	5.81	2.01	0.028646	0.396427
TC0900000647.mm.1	Slc35f2	solute carrier family 35, member F2	10.54	9.53	2.01	0.041666	0.432249
TC1100001682.mm.1	G6pc3	glucose 6 phosphatase, catalytic, 3	9.51	8.5	2.01	0.044912	0.44137
TC0600002518.mm.1	Rnf26	ring finger protein 26	10.06	9.05	2.01	0.048162	0.448403
TC1600000466.mm.1	Snx4	sorting nexin 4	9.75	8.73	2.02	0.003848	0.284228
TC0400001453.mm.1	Stk40	serine/threonine kinase 40	8.46	7.45	2.02	0.037279	0.418078
TC0700000225.mm.1	Zc3h4	zinc finger CCCH-type containing 4	11.96	10.94	2.03	0.004574	0.290749
TC0X00000668.mm.1	Nsdhl	NAD(P) dependent steroid dehydrogenase-like	9.92	8.89	2.04	0.040733	0.42992
TC1000002469.mm.1	Mier2	mesoderm induction early response 1, family member 2	8.88	7.85	2.04	0.043947	0.438976
TC0900001852.mm.1	Mir7081	microRNA 7081	6.21	5.18	2.04	0.045989	0.443616
TC0800002307.mm.1	Tll1	tolloid-like; Synthetic construct Mus musculus clone IMAGE:100069542, MGC:199444 tolloid-like (Tll1) mRNA, encodes complete protein.	8.53	7.49	2.05	0.002531	0.277441
TC1500002209.mm.1	Fmnl3	formin-like 3	13.58	12.54	2.05	0.009359	0.323183
TC0800001420.mm.1	Osgin1	oxidative stress induced growth inhibitor 1	9.47	8.44	2.05	0.035154	0.41147
TC1600000443.mm.1	Pcyt1a	phosphate cytidylyltransferase 1, choline, alpha isoform	10.43	9.38	2.06	0.003253	0.281382
TC0600001051.mm.1	Txnrd3	thioredoxin reductase 3	9.56	8.52	2.06	0.037346	0.418266
TC1300000868.mm.1	Mir466f-4	microRNA 466f-4 [Source:MGI Symbol;Acc:MGI:3783374]	8.77	7.72	2.06	0.037999	0.421149
TC0100001419.mm.1	Abl2	v-abl Abelson murine leukemia viral oncogene 2 (arg, Abelson-related gene); Synthetic construct Mus musculus clone IMAGE:100063361, MGC:191069 v-abl Abelson murine leukemia viral oncogene homolog 2 (arg, Abelson-related gene) (Abl2) mRNA, encodes complete protein.	12.56	11.51	2.07	0.034077	0.407689
TC1900000159.mm.1	Hnrnpul2	heterogeneous nuclear ribonucleoprotein U-like 2	14.65	13.59	2.08	0.020689	0.371539
TC0400003697.mm.1	Wdtc1	WD and tetratricopeptide repeats 1	15.17	14.11	2.08	0.041426	0.431921
TC1700001209.mm.1	Galm	galactose mutarotase	14.11	13.05	2.09	0.03275	0.404436
TC0500001756.mm.1	Nptx2	neuronal pentraxin 2	9.13	8.07	2.09	0.038059	0.421323
TC0900003182.mm.1	Stt3b	STT3, subunit of the oligosaccharyltransferase complex, homolog B (S. cerevisiae)	14.76	13.68	2.11	0.002548	0.277441
TC1700000639.mm.1	Agpat1	1-acylglycerol-3-phosphate O-acyltransferase 1 (lysophosphatidic acid acyltransferase, alpha)	10.64	9.57	2.11	0.013324	0.341379
TC0900000197.mm.1	Dnm2	dynamin 2	10.66	9.59	2.11	0.013416	0.341379
TC1700000402.mm.1	Tmem8	transmembrane protein 8 (five membrane-spanning domains)	12.17	11.09	2.11	0.046193	0.444419
TC1100003234.mm.1	Rph3al	rabphilin 3A-like (without C2 domains)	13.41	12.33	2.12	0.046351	0.444909
TC1400001321.mm.1	Ubac2	ubiquitin associated domain containing 2	13.53	12.44	2.13	0.006203	0.301286
TC1000003096.mm.1	Tspan31	tetraspanin 31	12.93	11.84	2.13	0.03859	0.423851
TC1500001062.mm.1	Acvr1b	activin A receptor, type 1B	8.82	7.72	2.14	0.045293	0.441686
TC0200003122.mm.1	Arrdc1	arrestin domain containing 1	13.56	12.46	2.15	0.010898	0.335607
TC0200003421.mm.1	Psmb7	proteasome (prosome, macropain) subunit, beta type 7	15	13.89	2.15	0.013374	0.341379
TC0600001696.mm.1	Etnk1	ethanolamine kinase 1	10.64	9.53	2.15	0.045989	0.443616
TC1500000696.mm.1	Mief1	mitochondrial elongation factor 1	12.03	10.92	2.15	0.047339	0.445983
TC0800000288.mm.1	Kat6a	K(lysine) acetyltransferase 6A	10.34	9.22	2.16	0.001644	0.26516
TC0500002573.mm.1	Nfxl1	nuclear transcription factor, X-box binding-like 1	11.28	10.16	2.17	0.006061	0.299415
TC1100002087.mm.1	Rnf185	ring finger protein 185	14.04	12.92	2.18	0.011541	0.33716
TC1100002702.mm.1	Jade2	jade family PHD finger 2	10.99	9.87	2.18	0.019833	0.369738
TC1600002128.mm.1	Erg	avian erythroblastosis virus E-26 (v-ets) oncogene related	7.25	6.12	2.18	0.025574	0.390022
TC1000001995.mm.1	Dse	dermatan sulfate epimerase	11.92	10.79	2.18	0.032022	0.403323
TC0200000486.mm.1	Ralgds	ral guanine nucleotide dissociation stimulator	7.42	6.3	2.18	0.034685	0.409827
TC1800000834.mm.1	Pstpip2	proline-serine-threonine phosphatase-interacting protein 2	10.59	9.46	2.19	0.00217	0.276554
TC1500002050.mm.1	Lmf2	lipase maturation factor 2	11.92	10.79	2.19	0.04852	0.449195
TC0500001692.mm.1	Eif3b	eukaryotic translation initiation factor 3, subunit B	11.56	10.43	2.2	0.036198	0.416095
TC1100003857.mm.1	Kif18b	kinesin family member 18B	9.63	8.48	2.21	0.002606	0.277441
TC1700001622.mm.1	Ccnf; Mir5134	cyclin F; microRNA 5134	10.59	9.43	2.23	0.039105	0.425251
TC0700001861.mm.1	Fbxl19	F-box and leucine-rich repeat protein 19	9.82	8.65	2.25	0.027975	0.394634
TC0200000420.mm.1	Fbxw5	F-box and WD-40 domain protein 5	9.02	7.84	2.26	0.004719	0.292928
TC1000003120.mm.1	Nab2	Ngfi-A binding protein 2	9.34	8.17	2.26	0.014823	0.34953
TC0300000888.mm.1	Vps72	vacuolar protein sorting 72 (yeast)	11.85	10.68	2.26	0.024498	0.386779
TC1700000347.mm.1	Zfp598	zinc finger protein 598	10.99	9.81	2.26	0.043735	0.438627
TC0200003837.mm.1	Nckap1	NCK-associated protein 1	11.09	9.91	2.27	0.023588	0.384086
TC1000002524.mm.1	Sgta	small glutamine-rich tetratricopeptide repeat (TPR)-containing, alpha	13.91	12.73	2.27	0.025715	0.390022
TC0100001550.mm.1	Aldh9a1	aldehyde dehydrogenase 9, subfamily A1	13.91	12.72	2.27	0.044803	0.441366
TC0300002257.mm.1	Fam160a1	family with sequence similarity 160, member A1	15.27	14.08	2.28	0.018072	0.358279
TC1200001864.mm.1	Metazoa_SRP	Metazoan signal recognition particle RNA	16.83	15.63	2.3	0.000953	0.241541
TC0500003182.mm.1	Rph3a	rabphilin 3A	10.08	8.88	2.3	0.047539	0.446029
TC1200000561.mm.1	Metazoa_SRP	Metazoan signal recognition particle RNA	17.16	15.96	2.31	0.00261	0.277441
TSUnmapped00000136.mm.1	Rn7s2	7S RNA 2	16.86	15.64	2.32	0.002184	0.276554
TSUnmapped00000137.mm.1	Rn7s1	7S RNA 1	16.86	15.64	2.32	0.002184	0.276554
TC0M00000020.mm.1	mt-Tq	mitochondrially encoded tRNA glutamine [Source:MGI Symbol;Acc:MGI:102477]	12.23	11.01	2.32	0.002229	0.276914
TC0900003112.mm.1	Klhl18	kelch-like 18	11.17	9.96	2.32	0.005614	0.299415
TC0400004021.mm.1	Ubiad1	UbiA prenyltransferase domain containing 1	12.04	10.83	2.32	0.012909	0.341379
TC0700004642.mm.1	Samd4b	sterile alpha motif domain containing 4B	10.28	9.06	2.32	0.031457	0.401595
TC1200001269.mm.1	Cep170b	centrosomal protein 170B	10.92	9.7	2.33	0.022154	0.377848
TC0500001382.mm.1	Hvcn1	hydrogen voltage-gated channel 1	9.04	7.81	2.35	0.010052	0.330679
TC1500001006.mm.1	Mir6960	microRNA 6960	7.57	6.33	2.37	0.00575	0.299415
TC1100001183.mm.1	Rab11fip4	RAB11 family interacting protein 4 (class II)	9.39	8.14	2.38	0.024661	0.387231
TC1100002043.mm.1	Aspscr1	alveolar soft part sarcoma chromosome region, candidate 1 (human)	9.54	8.28	2.4	0.048333	0.448761
TC1800001737.mm.1	Eif3s6-ps2	eukaryotic translation initiation factor 3, subunit 6, pseudogene 2 [Source:MGI Symbol;Acc:MGI:103204]	10.62	9.35	2.41	0.034207	0.408284
TC1500001833.mm.1	Il2rb	interleukin 2 receptor, beta chain	8.58	7.32	2.41	0.036895	0.417494
TC0800002804.mm.1	Mir297a-2	microRNA 297a-2	9.42	8.14	2.42	0.03033	0.400468
TC0400001413.mm.1	Rragc	Ras-related GTP binding C	12.2	10.92	2.44	0.012545	0.34133
TC0700002627.mm.1	Gsk3a	glycogen synthase kinase 3 alpha; Synthetic construct Mus musculus clone IMAGE:100062043, MGC:190335 glycogen synthase kinase 3 alpha (Gsk3a) mRNA, encodes complete protein.	12.76	11.47	2.44	0.016099	0.35082
TC0300000914.mm.1	Aph1a	anterior pharynx defective 1a homolog (C. elegans); anterior pharynx defective 1a homolog (C. elegans) (Aph1a), transcript variant 1, mRNA.	9.99	8.7	2.44	0.03962	0.426651
TC0600001436.mm.1	Mlf2	myeloid leukemia factor 2	12.52	11.21	2.48	0.017282	0.354533
TC0600002561.mm.1	Ino80b	INO80 complex subunit B	8.83	7.52	2.48	0.029446	0.398692
TC1700002185.mm.1	Klhdc3	kelch domain containing 3	15.58	14.25	2.51	0.017122	0.353874
TC1600001479.mm.1	Apod	apolipoprotein D	7.83	6.5	2.52	0.03659	0.416966
TC0700000488.mm.1	Dyrk1b	dual-specificity tyrosine-(Y)-phosphorylation regulated kinase 1b	8.76	7.41	2.53	0.028824	0.397065
TC0700004625.mm.1	Kctd13	potassium channel tetramerisation domain containing 13	11.55	10.2	2.54	0.024608	0.387143
TC0M00000005.mm.1	ND2	NADH dehydrogenase subunit 2	13.76	12.41	2.54	0.033671	0.407261
TC0800001727.mm.1	Pcid2	PCI domain containing 2	10.38	9.02	2.56	0.000134	0.208499
TC1200000140.mm.1	Nol10	nucleolar protein 10	12.05	10.68	2.59	0.013967	0.345285
TC0500003186.mm.1	Trafd1	TRAF type zinc finger domain containing 1	10.78	9.39	2.62	0.009414	0.32401
TC0500002875.mm.1	Slc10a6	solute carrier family 10 (sodium/bile acid cotransporter family), member 6	12.34	10.95	2.62	0.02714	0.393108
TSUnmapped00000002.mm.1	Vsig10l	V-set and immunoglobulin domain containing 10 like	7.97	6.56	2.66	0.027529	0.393593
TC1100002907.mm.1	Aldh3a2	aldehyde dehydrogenase family 3, subfamily A2	10.25	8.82	2.7	0.014119	0.346238
TC1100002918.mm.1	Epn2	epsin 2	12.69	11.23	2.74	0.001951	0.272127
TC1200002598.mm.1	Ighv1-12	immunoglobulin heavy variable V1-12 [Source:MGI Symbol;Acc:MGI:3646284]	8.9	7.39	2.85	0.049186	0.450518
TC0700003818.mm.1	Ppme1	protein phosphatase methylesterase 1	11.68	10.17	2.86	0.001633	0.26516
TC0500002325.mm.1	Tapt1	transmembrane anterior posterior transformation 1	11.92	10.4	2.86	0.010271	0.332214
TC0700002055.mm.1	Cd151	CD151 antigen	8.97	7.45	2.86	0.049155	0.450518
TC1100002046.mm.1	Hmga1-rs1	high mobility group AT-hook I, related sequence 1	14.67	13.15	2.88	0.007449	0.307468
TC0700002483.mm.1	Mark4	MAP/microtubule affinity regulating kinase 4; Synthetic construct Mus musculus clone IMAGE:100062222, MGC:190419 MAP/microtubule affinity-regulating kinase 4 (Mark4) mRNA, encodes complete protein.; MAP/microtubule affinity-regulating kinase 4	11.73	10.2	2.88	0.010414	0.332215
TC1500000791.mm.1	Prr5	proline rich 5 (renal)	14.05	12.52	2.89	0.011599	0.33716
TC1000001555.mm.1	Dctn2	dynactin 2	8.99	7.41	2.98	0.033349	0.406581
TC1700000461.mm.1	Hmga1; Hmga1-rs1	high mobility group AT-hook 1; high mobility group AT-hook I, related sequence 1	13.22	11.64	2.99	0.010983	0.335607
TC0800001297.mm.1	Txnl4b	thioredoxin-like 4B	11.24	9.65	3	0.022327	0.377934
TC0700001939.mm.1	Lhpp	phospholysine phosphohistidine inorganic pyrophosphate phosphatase	11.04	9.45	3.01	0.013719	0.343398
TC1100001140.mm.1	Flot2	flotillin 2	9.42	7.82	3.04	0.036117	0.41598
TC1900001603.mm.1	Actr1a	ARP1 actin-related protein 1A, centractin alpha	14.57	12.87	3.25	0.013439	0.341379
TC1700000426.mm.1	Phf1	PHD finger protein 1; Synthetic construct Mus musculus clone IMAGE:100064098, MGC:193469 PHD finger protein 1 (Phf1) mRNA, encodes complete protein.	15.03	13.29	3.33	0.032609	0.404302
TC0100000103.mm.1	Ly96	lymphocyte antigen 96	11.24	9.49	3.37	0.002698	0.277941
TC0400001856.mm.1	Dhrs3	dehydrogenase/reductase (SDR family) member 3	10.73	8.96	3.41	0.008289	0.316007
TC0900000719.mm.1	Ubl7	ubiquitin-like 7 (bone marrow stromal cell-derived)	14.26	12.48	3.45	0.04712	0.445019
TC0M00000011.mm.1	ND3	NADH dehydrogenase subunit 3	15.25	13.42	3.55	0.01378	0.343711
TC1500002284.mm.1	Spryd3	SPRY domain containing 3	9.33	7.49	3.58	0.029968	0.399464
TC0M00000001.mm.1	mt-Tf	mitochondrially encoded tRNA phenylalanine [Source:MGI Symbol;Acc:MGI:102487]	12.97	11.1	3.65	0.033339	0.406581
TC0500003245.mm.1	Vps37b	vacuolar protein sorting 37B (yeast)	12.61	10.65	3.89	0.020173	0.370906
TC1600001301.mm.1	Dgcr14	DiGeorge syndrome critical region gene 14	13.19	11.22	3.9	0.028306	0.395882
TC0700000007.mm.1	Cacng7	calcium channel, voltage-dependent, gamma subunit 7	10.7	8.62	4.23	0.023862	0.384879
TC0300002311.mm.1	Slc25a44	solute carrier family 25, member 44; solute carrier family 25, member 44 (Slc25a44), transcript variant 4, non-coding RNA.; solute carrier family 25, member 44 (Slc25a44), transcript variant 2, mRNA.	10.6	8.48	4.33	0.045336	0.441741
TC0M00000003.mm.1	mt-Tv	mitochondrially encoded tRNA valine [Source:MGI Symbol;Acc:MGI:102472]	15.09	12.96	4.37	0.024809	0.387742
TC0X00002497.mm.1	Mir669m-2	microRNA 669m-2	12.74	10.57	4.5	0.027781	0.394417
TC1400002413.mm.1	Mir466f-3	microRNA 466f-3	9.86	7.68	4.52	0.044002	0.439126
TC1100001667.mm.1	Rnu2-10	U2 small nuclear RNA 10	9.14	6.6	5.81	0.037018	0.417732
TC0800002797.mm.1	Tk2	thymidine kinase 2, mitochondrial	12.41	9.82	6	0.012841	0.341379
TC0M00000015.mm.1	mt-Ts2; mt-Tl2	mitochondrially encoded tRNA serine 2 [Source:MGI Symbol;Acc:MGI:102474]; mitochondrially encoded tRNA leucine 2 [Source:MGI Symbol;Acc:MGI:102481]	9.85	7.27	6.02	0.00859	0.317211
TC1800001590.mm.1	Scarna17	small Cajal body-specific RNA 17	8.74	6.14	6.05	0.007422	0.307468
TC1700002171.mm.1	Tjap1	tight junction associated protein 1; tight junction associated protein 1 (Tjap1), transcript variant 1, mRNA.	11.15	8.43	6.58	0.014356	0.346865
TC1500002177.mm.1	Snora34; Mir1291	small nucleolar RNA, H/ACA box 34; microRNA 1291	12.79	10.01	6.84	0.002389	0.277441
TC0900001787.mm.1	Scarna9	small Cajal body-specific RNA 9	9.29	6.42	7.32	0.049698	0.451327
TC0200000051.mm.1	Mir466d	microRNA 466d	8.57	5.42	8.87	0.037047	0.417732

## Sheet: Legend
Dataset EV4. List of genes deregulated with an absolute fold-change > 2, p< 0.05 in WT MII oocytes in comparison to WT GV oocytes
