# Supplementary material for: PATL2 is a key actor of oocyte maturation whose invalidation causes infertility in women and mice
Source: EMBO Mol Med. 2018 Apr 16;10(5):e8515. doi: 10.15252/emmm.201708515 (PMC5938616; doi:10.15252/emmm.201708515)
Supplement: Supplementary file 7 — Dataset EV5 [file EMMM-10-e8515-s007.xlsx]

## Sheet: Data
Deregulated transcripts in KO MII oocytes in comparison to KO GV oocytes
Affymetrix Transcript Cluster ID	Gene Symbol	Description	KO MII (log2)	KO GV (log2)	Fold Change (linear)	ANOVA p-value	FDR p-value
TC1400002061.mm.1	Psmb5; Mir686	proteasome (prosome, macropain) subunit, beta type 5; microRNA 686	8.42	14.38	-62.44	0.000507	0.029489
TC0600001714.mm.1	Rps25-ps1	ribosomal protein S25, pseudogene 1	6.97	12.78	-56.4	0.000338	0.025259
TC0900003179.mm.1	Rps27rt	ribosomal protein S27, retrogene	5.63	11.31	-51.39	0.000667	0.03262
TC0600001621.mm.1	Rpl36a-ps3	ribosomal protein L36A, pseudogene 3	9.63	15.24	-48.92	1.3e-05	0.008238
TC1500001107.mm.1	Rpl39-ps	ribosomal protein L39, pseudogene	8.29	13.72	-42.97	3e-06	0.004801
TC1100002729.mm.1	Uqcrq	ubiquinol-cytochrome c reductase, complex III subunit VII	7.41	12.67	-38.34	3.36e-07	0.002718
TC1400002464.mm.1	Dnajc15	DnaJ (Hsp40) homolog, subfamily C, member 15	7.44	12.7	-38.32	2.8e-05	0.010854
TC1800001198.mm.1	Ndufa2	NADH dehydrogenase (ubiquinone) 1 alpha subcomplex, 2	8.82	13.95	-35.16	4.5e-05	0.012987
TC1700001499.mm.1	Psmb1	proteasome (prosome, macropain) subunit, beta type 1	9.97	15.08	-34.51	3.2e-05	0.011179
TC0700004155.mm.1	Rps13	ribosomal protein S13	5.29	10.36	-33.49	3.3e-05	0.011308
TC0200005316.mm.1	Atp5e	ATP synthase, H+ transporting, mitochondrial F1 complex, epsilon subunit	5.34	10.36	-32.36	0.00013	0.017149
TC0700002747.mm.1	Tbcb	tubulin folding cofactor B	7.91	12.85	-30.8	5.2e-05	0.013082
TC0300002366.mm.1	Rps27rt; Rps27	ribosomal protein S27, retrogene; ribosomal protein S27	7.09	11.93	-28.57	0.000955	0.038737
TC0700003547.mm.1	Mrpl46	mitochondrial ribosomal protein L46	5.86	10.64	-27.4	8.2e-05	0.015341
TC0500000985.mm.1	Mrps18c	mitochondrial ribosomal protein S18C	7.55	12.31	-27.11	2.7e-05	0.010854
TC0600003169.mm.1	Ccnd2	cyclin D2	5.45	10.21	-26.93	0.000173	0.019344
TC1700001021.mm.1	Alkbh7	alkB, alkylation repair homolog 7 (E. coli)	7.91	12.65	-26.63	4.5e-05	0.012987
TC0800000188.mm.1	Rpl19-ps11	ribosomal protein L19, pseudogene 11	9	13.71	-26.28	0.000307	0.024209
TC0800001494.mm.1	Trappc2l	trafficking protein particle complex 2-like	5.84	10.5	-25.44	2.9e-05	0.010974
TC0X00002738.mm.1	Rps4x	ribosomal protein S4, X-linked; ribosomal protein S4, X-linked (Rps4x), mRNA.	7.93	12.56	-24.74	0.000241	0.021923
TC0900001883.mm.1	Spc24	SPC24, NDC80 kinetochore complex component, homolog (S. cerevisiae)	8.33	12.95	-24.61	1.1e-05	0.007717
TC0400001143.mm.1	Coa7	cytochrome c oxidase assembly factor 7	6.18	10.75	-23.65	0.000151	0.018465
TC0900001605.mm.1	Rpl14; Rpl14-ps1	ribosomal protein L14; ribosomal protein L14, pseudogene 1	9.68	14.23	-23.43	0.000171	0.019344
TC0100000734.mm.1	Rpl19-ps1	ribosomal protein L19, pseudogene 1	9.03	13.48	-21.96	0.000166	0.019142
TSUnmapped00000088.mm.1	Rpl14-ps1	ribosomal protein L14, pseudogene 1	10.49	14.91	-21.42	0.00012	0.01685
TC0200005300.mm.1	Atp5k-ps2	ATP synthase, H+ transporting, mitochondrial F1F0 complex, subunit E, pseudogene 2 [Source:MGI Symbol;Acc:MGI:107356]	5.25	9.66	-21.35	5.1e-05	0.013082
TC1200001859.mm.1	Rps29	ribosomal protein S29	9.41	13.79	-20.84	0.00114	0.041986
TC0800000926.mm.1	Ndufb7	NADH dehydrogenase (ubiquinone) 1 beta subcomplex, 7	5.5	9.88	-20.81	6e-06	0.005743
TC0900000511.mm.1	Rps25	ribosomal protein S25	7.85	12.21	-20.54	0.000877	0.037084
TC1600000109.mm.1	Rpl39l	ribosomal protein L39-like	8.32	12.66	-20.32	6.1e-05	0.014372
TC1500000423.mm.1	Ndufb9	NADH dehydrogenase (ubiquinone) 1 beta subcomplex, 9	7.37	11.71	-20.24	4.3e-05	0.012831
TC0700002990.mm.1	Rps11	ribosomal protein S11	10.15	14.44	-19.64	2.3e-05	0.010222
TC1200000467.mm.1	Psma6	proteasome (prosome, macropain) subunit, alpha type 6	10.24	14.52	-19.37	1.5e-05	0.008851
TC1900001621.mm.1	Usmg5	upregulated during skeletal muscle growth 5	10.03	14.3	-19.2	0.000204	0.020582
TC0600001943.mm.1	Ndufa5	NADH dehydrogenase (ubiquinone) 1 alpha subcomplex, 5	6.52	10.76	-18.89	0.000266	0.022573
TC0400000079.mm.1	Rps11-ps3	ribosomal protein S11, pseudogene 3	8.07	12.29	-18.67	7e-06	0.006423
TC0700000289.mm.1	Snrpd2	small nuclear ribonucleoprotein D2	7.98	12.15	-18.02	2.6e-05	0.010633
TC1200000823.mm.1	Fcf1	FCF1 small subunit (SSU) processome component homolog (S. cerevisiae)	8.44	12.61	-17.99	4.2e-05	0.012726
TC1200000878.mm.1	Slirp	SRA stem-loop interacting RNA binding protein	6.59	10.76	-17.99	0.000119	0.016748
TC1100001931.mm.1	Rps11-ps2	ribosomal protein S11, pseudogene 2	7.11	11.26	-17.78	4.1e-05	0.012609
TC1500000284.mm.1	Rps19-ps5	ribosomal protein S19, pseudogene 5	6.47	10.6	-17.57	0.000379	0.026175
TC0X00001927.mm.1	Ndufb11	NADH dehydrogenase (ubiquinone) 1 beta subcomplex, 11	9.38	13.47	-17.03	0.000172	0.019344
TC0800001447.mm.1	Cox4i1	cytochrome c oxidase subunit IV isoform 1	6.93	11.01	-16.97	0.000124	0.016958
TC1100002119.mm.1	Uqcr10	ubiquinol-cytochrome c reductase, complex III subunit X	6.31	10.34	-16.33	0.000565	0.030725
TC0300000182.mm.1	Rpl22l1	ribosomal protein L22 like 1	6.36	10.37	-16.16	0.001843	0.051511
TC1000002388.mm.1	Mif	macrophage migration inhibitory factor	9.11	13.12	-16.15	0.000104	0.015906
TC1300000392.mm.1	Psmg4	proteasome (prosome, macropain) assembly chaperone 4	7.61	11.62	-16.08	3.3e-05	0.011308
TC1800001632.mm.1	Haus1	HAUS augmin-like complex, subunit 1	6.76	10.75	-15.89	0.000255	0.022121
TC0X00000990.mm.1	Pin4	protein (peptidyl-prolyl cis/trans isomerase) NIMA-interacting, 4 (parvulin)	8.78	12.77	-15.83	6.4e-05	0.014493
TC0X00000701.mm.1	Rpl3-ps2	ribosomal protein L3, pseudogene 2	9.37	13.32	-15.52	0.006196	0.090955
TC0500002065.mm.1	Tomm7	translocase of outer mitochondrial membrane 7 homolog (yeast)	10.92	14.83	-14.96	1e-06	0.004016
TC0900002450.mm.1	Rplp1	ribosomal protein, large, P1	8.51	12.41	-14.85	0.000441	0.02802
TC0900002908.mm.1	Mrps22	mitochondrial ribosomal protein S22	8.86	12.74	-14.69	2.5e-05	0.010605
TC0700002775.mm.1	Tmem147	transmembrane protein 147	6.81	10.68	-14.6	0.001233	0.043479
TC0900001095.mm.1	Rps27a-ps2	ribosomal protein S27A, pseudogene 2 [Source:MGI Symbol;Acc:MGI:3643614]	10.55	14.41	-14.57	0.00277	0.060805
TC1100000333.mm.1	Snrnp25	small nuclear ribonucleoprotein 25 (U11/U12)	5.99	9.85	-14.52	0.000302	0.024064
TC0700002648.mm.1	LOC101055953	39S ribosomal protein L41, mitochondrial-like	6.69	10.51	-14.18	0.000222	0.021206
TC0300001478.mm.1	Znhit6	zinc finger, HIT type 6	7.48	11.29	-14.03	3e-05	0.010974
TC1100001267.mm.1	Wfdc21	WAP four-disulfide core domain 21	6.67	10.45	-13.77	0.000246	0.021923
TC1400001468.mm.1	Rpl19-ps4; Gm27506	ribosomal protein L19, pseudogene 4 [Source:MGI Symbol;Acc:MGI:3646824]; predicted gene, 27506 [Source:MGI Symbol;Acc:MGI:5530888]	6.61	10.39	-13.71	0.000188	0.019922
TC0500002944.mm.1	Atp5k	ATP synthase, H+ transporting, mitochondrial F1F0 complex, subunit E; ATP synthase, H+ transporting, mitochondrial F1F0 complex, subunit e	6.35	10.12	-13.7	0.000186	0.019896
TC1200000942.mm.1	Mir669c	microRNA 669c	6.18	9.91	-13.33	0.000792	0.035194
TSUnmapped00000016.mm.1	Ddit3	DNA-damage inducible transcript 3	8.71	12.4	-12.89	0.000543	0.030197
TC1000002500.mm.1	Uqcr11	ubiquinol-cytochrome c reductase, complex III subunit XI	6.54	10.22	-12.78	2.6e-05	0.010633
TC0300002454.mm.1	Psmb4	proteasome (prosome, macropain) subunit, beta type 4	7.76	11.42	-12.62	0.000586	0.031191
TC1400002597.mm.1	Rpl36a-ps1	ribosomal protein L36A, pseudogene 1 [Source:MGI Symbol;Acc:MGI:3642585]	8.8	12.45	-12.49	9.8e-05	0.015906
TC0600002140.mm.1	Mir1950	microRNA 1950	4.62	8.26	-12.47	0.001554	0.047676
TC0900001850.mm.1	Eif3g	eukaryotic translation initiation factor 3, subunit G	8.77	12.4	-12.4	4.9e-05	0.013052
TC1300000910.mm.1	Mir682	microRNA 682	11.96	15.56	-12.15	0.000162	0.018989
TC1100000971.mm.1	Rpl23a-ps2	ribosomal protein L23A, pseudogene 2	7.44	11.01	-11.94	0.001272	0.043936
TC0900003327.mm.1	Khdc3	KH domain containing 3, subcortical maternal complex member	9.87	13.44	-11.83	0.00033	0.024878
TC0600003165.mm.1	Ndufa9	NADH dehydrogenase (ubiquinone) 1 alpha subcomplex, 9	9.67	13.23	-11.8	0.000582	0.031179
TC1300002175.mm.1	Fbp2	fructose bisphosphatase 2	6.01	9.56	-11.71	0.000535	0.030018
TC1400000173.mm.1	Chchd1	coiled-coil-helix-coiled-coil-helix domain containing 1	7.29	10.83	-11.6	9.2e-05	0.015636
TC0X00002057.mm.1	Rpl39	ribosomal protein L39	6.09	9.62	-11.51	7e-06	0.0059
TC1800000890.mm.1	Cyb5a	cytochrome b5 type A (microsomal)	6.34	9.86	-11.47	0.000101	0.015906
TC0200005014.mm.1	Mir5111	microRNA 5111 (Mir5111), microRNA.	11.85	15.37	-11.43	0.00026	0.022341
TC1200001051.mm.1	Glrx5	glutaredoxin 5 homolog (S. cerevisiae)	10.52	14.02	-11.33	6.9e-05	0.014542
TC0X00000045.mm.1	Rpl19-ps12	ribosomal protein L19, pseudogene 12	7.32	10.81	-11.22	6.3e-05	0.014493
TC1100004274.mm.1	Rpl19	ribosomal protein L19	6.66	10.14	-11.19	0.000841	0.036289
TC1500000262.mm.1	Polr2k	polymerase (RNA) II (DNA directed) polypeptide K	10.07	13.53	-11.05	8.8e-05	0.015508
TC0200004253.mm.1	Eif3m	eukaryotic translation initiation factor 3, subunit M	9.34	12.77	-10.75	0.000105	0.015906
TC1000000563.mm.1	Rpl27a-ps1	ribosomal protein L27A, pseudogene 1 [Source:MGI Symbol;Acc:MGI:3645354]	7.68	11.1	-10.74	0.000361	0.025794
TC0200000404.mm.1	Tmem203	transmembrane protein 203	6.43	9.85	-10.69	0.018459	0.165535
TC0200003433.mm.1	Rpl35	ribosomal protein L35	9.22	12.6	-10.41	0.000175	0.019344
TC0200002264.mm.1	Sdcbp2	syndecan binding protein (syntenin) 2	6.79	10.17	-10.4	0.003752	0.070938
TC1300001017.mm.1	Rps23	ribosomal protein S23	7.37	10.75	-10.39	0.000733	0.033902
TC1900000050.mm.1	Mrpl11	mitochondrial ribosomal protein L11	5.07	8.44	-10.32	0.000146	0.018273
TC1700001886.mm.1	Pfdn6	prefoldin subunit 6	9.53	12.89	-10.27	0.00045	0.028151
TC0600003360.mm.1	Rpl38-ps2	ribosomal protein L38, pseudogene 2	10.58	13.92	-10.13	1e-05	0.006964
TC1200001568.mm.1	Rps7	ribosomal protein S7	9.75	13.06	-9.93	8.6e-05	0.015433
TC1100002170.mm.1	H2afv	H2A histone family, member V	7.9	11.18	-9.75	0.000163	0.018989
TC1500001534.mm.1	Dscc1	defective in sister chromatid cohesion 1 homolog (S. cerevisiae)	6.42	9.7	-9.72	0.000127	0.017112
TC1100000573.mm.1	Nhp2	NHP2 ribonucleoprotein	5.71	8.95	-9.44	0.000852	0.036543
TC0900001595.mm.1	Rpsa	ribosomal protein SA	6.2	9.43	-9.39	0.000105	0.015906
TC1000002518.mm.1	Timm13	translocase of inner mitochondrial membrane 13	4.69	7.92	-9.37	3.7e-05	0.011661
TC0200002232.mm.1	Gins1	GINS complex subunit 1 (Psf1 homolog)	9.39	12.61	-9.34	0.000106	0.015906
TC1400001471.mm.1	Psmd6	proteasome (prosome, macropain) 26S subunit, non-ATPase, 6	8.84	11.98	-8.76	0.000599	0.031356
TC0900001290.mm.1	Anapc13	anaphase promoting complex subunit 13	11.96	15.05	-8.52	0.00091	0.037654
TC0900002164.mm.1	Trappc4	trafficking protein particle complex 4	8.45	11.53	-8.44	0.001043	0.040256
TC1700001015.mm.1	Ndufa11	NADH dehydrogenase (ubiquinone) 1 alpha subcomplex 11	7.06	10.14	-8.42	3.3e-05	0.011308
TC0600000818.mm.1	Rpl34-ps1	ribosomal protein L34, pseudogene 1	5.49	8.56	-8.35	0.002042	0.053737
TC1300001211.mm.1	Rps3a3	ribosomal protein S3A3 [Source:MGI Symbol;Acc:MGI:3643406]	10.86	13.92	-8.31	0.00031	0.024235
TC0100000436.mm.1	Ndufb3	NADH dehydrogenase (ubiquinone) 1 beta subcomplex 3	9.1	12.05	-7.7	0.001474	0.046498
TC0400002454.mm.1	Bag1	BCL2-associated athanogene 1	7.26	10.2	-7.67	0.000488	0.029146
TC0300000784.mm.1	Jtb	jumping translocation breakpoint	6.95	9.89	-7.67	0.00099	0.03942
TC0700004156.mm.1	Snord14a	small nucleolar RNA, C/D box 14A	5.29	8.22	-7.61	0.005041	0.082194
TC1700000869.mm.1	Mrpl14	mitochondrial ribosomal protein L14	7.23	10.14	-7.51	4.8e-05	0.013052
TC1600001559.mm.1	Fam162a	family with sequence similarity 162, member A	8.78	11.69	-7.5	2.3e-05	0.010222
TC0200003930.mm.1	Olfr1055	olfactory receptor 1055	5.49	8.39	-7.46	0.001694	0.049909
TC0700001853.mm.1	Snora30	small nucleolar RNA, H/ACA box 30	6.85	9.74	-7.45	0.000945	0.038477
TC1500002320.mm.1	Gtsf1	gametocyte specific factor 1	10.33	13.21	-7.38	4e-05	0.01256
TC1500001024.mm.1	Cox14	cytochrome c oxidase assembly protein 14	7.74	10.61	-7.33	0.000586	0.031191
TC0500003312.mm.1	Chchd2	coiled-coil-helix-coiled-coil-helix domain containing 2	7.6	10.47	-7.33	0.001226	0.043466
TC0500000778.mm.1	Hmgn2-ps1	high mobility group nucleosomal binding domain 2, pseudogene 1	9.59	12.46	-7.31	0.000101	0.015906
TC1700000328.mm.1	Dcpp3	demilune cell and parotid protein 3	7.43	10.28	-7.21	0.000555	0.030482
TC1700000403.mm.1	Mrpl28	mitochondrial ribosomal protein L28	6.24	9.07	-7.12	0.00019	0.019974
TC0400003999.mm.1	Rps19-ps3	ribosomal protein S19, pseudogene 3	5.83	8.64	-7.01	0.002696	0.060021
TC0X00003239.mm.1	Prdx4	peroxiredoxin 4	5.66	8.46	-6.99	0.000484	0.029068
TC0300002241.mm.1	Mnd1	meiotic nuclear divisions 1 homolog (S. cerevisiae)	8.81	11.6	-6.9	0.000176	0.019364
TC1100000717.mm.1	Mrpl55	mitochondrial ribosomal protein L55	8.61	11.4	-6.9	0.000182	0.019784
TC0500002939.mm.1	Rps19-ps8	ribosomal protein S19, pseudogene 8	5.26	8.04	-6.89	0.003384	0.067794
TC1100003677.mm.1	Mien1	migration and invasion enhancer 1	7.32	10.09	-6.85	2.8e-05	0.010854
TC0400001772.mm.1	Sdhb	succinate dehydrogenase complex, subunit B, iron sulfur (Ip)	7.39	10.16	-6.83	0.000195	0.020185
TC0X00000329.mm.1	Ube2a	ubiquitin-conjugating enzyme E2A	11.24	13.98	-6.65	2e-06	0.004016
TC0500000805.mm.1	Cabs1	calcium binding protein, spermatid specific 1	6.82	9.55	-6.61	8e-06	0.006496
TC0600003045.mm.1	Atp6v1e1	ATPase, H+ transporting, lysosomal V1 subunit E1	10.06	12.75	-6.49	0.001003	0.039572
TC0900000816.mm.1	Snapc5	small nuclear RNA activating complex, polypeptide 5	6.83	9.52	-6.48	0.000226	0.021246
TC0900002397.mm.1	Rec114	REC114 meiotic recombination protein	6.42	9.11	-6.45	8.7e-05	0.015433
TC0100003625.mm.1	Hmga2-ps1	high mobility group AT-hook 2, pseudogene 1	8.86	11.54	-6.43	0.004723	0.079388
TC0200005494.mm.1	Phpt1	phosphohistidine phosphatase 1	6.93	9.59	-6.34	0.000313	0.024359
TC1700001637.mm.1	Gfer	growth factor, erv1 (S. cerevisiae)-like (augmenter of liver regeneration)	7.26	9.93	-6.34	0.002253	0.056695
TC1500002299.mm.1	Atp5g2	ATP synthase, H+ transporting, mitochondrial F0 complex, subunit C2 (subunit 9)	8.7	11.35	-6.3	0.000317	0.024473
TC1900000889.mm.1	Ndufs8	NADH dehydrogenase (ubiquinone) Fe-S protein 8; NADH dehydrogenase (ubiquinone) Fe-S protein 8 (Ndufs8), nuclear gene encoding mitochondrial protein, mRNA.	6.37	9.03	-6.3	0.003333	0.067206
TC0X00001027.mm.1	Rps12-ps1	ribosomal protein S12, pseudogene 1	10.46	13.11	-6.27	2.4e-05	0.010605
TC1600000503.mm.1	Ccdc58	coiled-coil domain containing 58	8.66	11.3	-6.22	0.000621	0.03183
TC0500003416.mm.1	Prkrip1	Prkr interacting protein 1 (IL11 inducible)	7.28	9.9	-6.17	3.3e-05	0.011308
TC1300001076.mm.1	Snora47	small nucleolar RNA, H/ACA box 47	11.97	14.59	-6.17	0.001356	0.044837
TC0500001508.mm.1	Mrps17	mitochondrial ribosomal protein S17	9.64	12.26	-6.13	4.5e-05	0.012987
TC0600000324.mm.1	Akr1b8	aldo-keto reductase family 1, member B8	8.35	10.96	-6.09	0.000208	0.020737
TC0700000554.mm.1	Polr2i	polymerase (RNA) II (DNA directed) polypeptide I	7.23	9.83	-6.07	4.3e-05	0.012952
TC1900000096.mm.1	Fau	Finkel-Biskis-Reilly murine sarcoma virus (FBR-MuSV) ubiquitously expressed (fox derived)	8.77	11.36	-6.05	3.4e-05	0.011321
TC1200000603.mm.1	Psma3	proteasome (prosome, macropain) subunit, alpha type 3	10.1	12.68	-6	0.001441	0.046159
TC0X00002061.mm.1	Ndufa1	NADH dehydrogenase (ubiquinone) 1 alpha subcomplex, 1	11.66	14.24	-5.98	0.001777	0.050651
TC1200000576.mm.1	Atp5s	ATP synthase, H+ transporting, mitochondrial F0 complex, subunit S; ATP synthase, H+ transporting, mitochondrial F0 complex, subunit s	5.54	8.11	-5.95	0.000767	0.034551
TC1500000614.mm.1	Rpl8	ribosomal protein L8	10.43	13	-5.93	0.000894	0.03734
TC1100002932.mm.1	Zswim7	zinc finger SWIM-type containing 7	10.69	13.26	-5.93	0.002329	0.057984
TC0800002376.mm.1	Ndufa13	NADH dehydrogenase (ubiquinone) 1 alpha subcomplex, 13	8.86	11.42	-5.92	4.6e-05	0.012987
TC0X00003042.mm.1	Tmsb15b2; Tmsb15b1; Tmsb15l	thymosin beta 15b2; thymosin beta 15b1; thymosin beta 15b like	5.14	7.7	-5.9	2.8e-05	0.010854
TC0200003705.mm.1	Mettl5	methyltransferase like 5	6.4	8.96	-5.88	0.000717	0.033502
TC0500001766.mm.1	Bud31	BUD31 homolog (yeast)	8.99	11.54	-5.87	6e-05	0.01428
TC0X00001433.mm.1	Mir3472	microRNA 3472 [Source:MGI Symbol;Acc:MGI:4441439]	7.15	9.71	-5.87	0.009835	0.117156
TSUnmapped00000120.mm.1	Mir3472	microRNA 3472	7.15	9.71	-5.87	0.009835	0.117156
TC1400002521.mm.1	Rps3a2	ribosomal protein S3A2 [Source:MGI Symbol;Acc:MGI:3642853]	12.54	15.08	-5.82	0.001298	0.044363
TC1800000682.mm.1	Sec11c	SEC11 homolog C, signal peptidase complex subunit; SEC11 homolog C (S. cerevisiae)	7.16	9.69	-5.8	0.000766	0.034547
TC1100003288.mm.1	Rpl23a; Snord42b	ribosomal protein L23A; small nucleolar RNA, C/D box 42B	5.34	7.87	-5.79	0.004401	0.076764
TC1600002183.mm.1	Atp5o	ATP synthase, H+ transporting, mitochondrial F1 complex, O subunit	7.98	10.51	-5.78	6.3e-05	0.014493
TC0100000609.mm.1	Rpl37a	ribosomal protein L37a	12.17	14.7	-5.77	0.00076	0.034441
TC0400003330.mm.1	Uqcrh	ubiquinol-cytochrome c reductase hinge protein	9.24	11.76	-5.76	0.000842	0.036289
TC1500001896.mm.1	Rpl3	ribosomal protein L3	8.19	10.71	-5.75	0.003173	0.065412
TC0100003125.mm.1	Timm17a	translocase of inner mitochondrial membrane 17a	10.7	13.22	-5.73	0.001743	0.050289
TC0400000185.mm.1	Coq3	coenzyme Q3 homolog, methyltransferase (yeast)	7.99	10.51	-5.73	0.004952	0.081481
TC0200002095.mm.1	Ndufaf5	NADH dehydrogenase (ubiquinone) complex I, assembly factor 5	4.73	7.25	-5.72	0.000232	0.021516
TC0400001645.mm.1	Rhd	Rh blood group, D antigen	9.56	12.07	-5.71	0.00111	0.041419
TC0700003727.mm.1	Tmem126b	transmembrane protein 126B	5.41	7.92	-5.7	0.000376	0.026067
TC0800000759.mm.1	Lsm4	LSM4 homolog, U6 small nuclear RNA associated (S. cerevisiae)	9.05	11.56	-5.7	0.002172	0.055753
TC0700002710.mm.1	Eif3k	eukaryotic translation initiation factor 3, subunit K; eukaryotic translation initiation factor 3, subunit K (Eif3k), mRNA.	10.31	12.8	-5.63	0.000305	0.024176
TC0X00001282.mm.1	Rpl36a	ribosomal protein L36A	8.05	10.54	-5.6	0.000884	0.037243
TC0400001725.mm.1	Rpl38-ps1	ribosomal protein L38, pseudogene 1	12.22	14.7	-5.59	6.43e-07	0.003533
TC1600000620.mm.1	BC002163	NADH dehydrogenase Fe-S protein 5 pseudogene; cDNA sequence BC002163	9.2	11.68	-5.58	0.000101	0.015906
TC0800002121.mm.1	Frg1	FSHD region gene 1	9.98	12.45	-5.52	0.002749	0.06047
TC0800002470.mm.1	Smim7	small integral membrane protein 7	7.05	9.51	-5.5	0.001215	0.043296
TC0900003033.mm.1	Cyb561d2	cytochrome b-561 domain containing 2	7.23	9.68	-5.46	0.005485	0.085162
TC0600000977.mm.1	Figla	folliculogenesis specific basic helix-loop-helix; Synthetic construct Mus musculus clone IMAGE:100014593, MGC:175441 folliculogenesis specific basic helix-loop-helix (Figla) mRNA, encodes complete protein.	6.95	9.4	-5.45	0.00025	0.022049
TSUnmapped00000015.mm.1	Nudt7	nudix (nucleoside diphosphate linked moiety X)-type motif 7	5.89	8.32	-5.41	0.000201	0.020554
TC1100003850.mm.1	Psmb5-ps	proteasome (prosome, macropain) subunit, beta type 5, pseudogene	6.31	8.74	-5.41	0.000497	0.029402
TC0900002411.mm.1	Rps11-ps1	ribosomal protein S11, pseudogene 1	7.87	10.3	-5.39	0.000532	0.030018
TC0300000482.mm.1	Aadac	arylacetamide deacetylase (esterase)	9.29	11.71	-5.34	0.000431	0.027744
TC1000001598.mm.1	Cnpy2	canopy 2 homolog (zebrafish)	7.58	9.98	-5.29	7.9e-05	0.015341
TC1100001799.mm.1	Psmd12	proteasome (prosome, macropain) 26S subunit, non-ATPase, 12	10.26	12.66	-5.29	0.000209	0.020766
TC1700001191.mm.1	Cebpzos	CCAAT/enhancer binding protein (C/EBP), zeta, opposite strand	6.95	9.36	-5.29	0.000601	0.031375
TC0500002812.mm.1	Mir703	microRNA 703; microRNA 703 (Mir703), microRNA.	14.15	16.55	-5.28	0.003788	0.071178
TC0X00000710.mm.1	Fam50a	family with sequence similarity 50, member A	7.95	10.34	-5.23	4.9e-05	0.013052
TC0200003802.mm.1	Cyct	cytochrome c, testis	7.02	9.4	-5.21	0.000573	0.031012
TC1300001321.mm.1	Rpl34-ps2; Gm6404	ribosomal protein L34, pseudogene 2 [Source:MGI Symbol;Acc:MGI:3648994]; predicted gene 6404	10.6	12.98	-5.21	0.00182	0.051289
TC0500003001.mm.1	Hscb	HscB iron-sulfur cluster co-chaperone homolog (E. coli)	9.42	11.8	-5.2	0.000233	0.021516
TC1000002385.mm.1	Gstt2	glutathione S-transferase, theta 2	4.85	7.2	-5.11	0.001034	0.040126
TC0800001639.mm.1	Shcbp1	Shc SH2-domain binding protein 1	7.94	10.28	-5.04	0.001559	0.047769
TC1100000637.mm.1	Hint1	histidine triad nucleotide binding protein 1	7.07	9.39	-4.98	0.001657	0.049343
TC0400002744.mm.1	Ptgr1	prostaglandin reductase 1	5.71	8.03	-4.97	7.9e-05	0.015341
TC0200003156.mm.1	C8g	complement component 8, gamma polypeptide	5.66	7.97	-4.97	0.000402	0.026749
TC1100002421.mm.1	Rps27a	ribosomal protein S27A	6.21	8.52	-4.96	0.000256	0.022122
TC1100000119.mm.1	Upp1	uridine phosphorylase 1	6.45	8.76	-4.95	0.00012	0.01685
TC1500001826.mm.1	Ift27	intraflagellar transport 27	5.6	7.91	-4.95	0.001164	0.042403
TC0X00001207.mm.1	Rps12-ps22; LOC101055703	ribosomal protein S12, pseudogene 22 [Source:MGI Symbol;Acc:MGI:3649154]; 40S ribosomal protein S12 pseudogene	12.27	14.56	-4.9	0.001236	0.043479
TC0400000725.mm.1	Atp6v1g1	ATPase, H+ transporting, lysosomal V1 subunit G1	10.23	12.52	-4.89	0.001578	0.048128
TC1700000327.mm.1	Dcpp2; Dcpp1	demilune cell and parotid protein 2; demilune cell and parotid protein 1	6.01	8.29	-4.89	0.001714	0.050187
TC1700001606.mm.1	Tceb2	transcription elongation factor B (SIII), polypeptide 2	9.32	11.61	-4.88	0.000684	0.03273
TC0100002213.mm.1	Txndc9	thioredoxin domain containing 9	6.9	9.18	-4.85	4.9e-05	0.013052
TC1600001593.mm.1	Ndufb4	NADH dehydrogenase (ubiquinone) 1 beta subcomplex 4	6.29	8.56	-4.83	0.000719	0.033562
TC0900002088.mm.1	Olfr976	olfactory receptor 976	9.74	12.01	-4.82	0.000514	0.029611
TC1800000797.mm.1	Rpl17	ribosomal protein L17	13.17	15.44	-4.82	0.000552	0.030395
TC1000001579.mm.1	Prim1	DNA primase, p49 subunit; DNA primase, p49 subunit (Prim1), mRNA.	6.72	8.98	-4.78	0.000245	0.021923
TC0500001437.mm.1	Arl6ip4	ADP-ribosylation factor-like 6 interacting protein 4	6.3	8.56	-4.78	0.001432	0.046131
TC0X00002433.mm.1	Bcap31	B cell receptor associated protein 31	12.34	14.6	-4.77	0.004275	0.075646
TC0900001623.mm.1	Deb1	differentially expressed in B16F10 1	6.59	8.84	-4.76	0.006517	0.093613
TC1100000912.mm.1	Naa38	N(alpha)-acetyltransferase 38, NatC auxiliary subunit	6.88	9.12	-4.73	0.000666	0.032594
TC1400001535.mm.1	Mrps16	mitochondrial ribosomal protein S16	6.85	9.09	-4.71	0.002167	0.055711
TC0300002263.mm.1	Rps3a1	ribosomal protein S3A1	10.16	12.4	-4.7	0.00125	0.043677
TC0600002698.mm.1	Chchd6	coiled-coil-helix-coiled-coil-helix domain containing 6	9.06	11.27	-4.63	0.001109	0.041406
TC1600001648.mm.1	Gtpbp8	GTP-binding protein 8 (putative)	5.89	8.1	-4.62	0.001995	0.053359
TC0400002477.mm.1	Dctn3	dynactin 3	10.06	12.27	-4.61	0.01349	0.139856
TC1900000937.mm.1	Ccs	copper chaperone for superoxide dismutase	5.25	7.46	-4.6	0.02119	0.178276
TC0300001116.mm.1	Lamtor5	late endosomal/lysosomal adaptor, MAPK and MTOR activator 5	11.51	13.71	-4.58	4e-06	0.005008
TC1500001504.mm.1	Eif3h	eukaryotic translation initiation factor 3, subunit H	11.74	13.94	-4.58	0.000105	0.015906
TC1300002706.mm.1	Ndufs4	NADH dehydrogenase (ubiquinone) Fe-S protein 4	10.47	12.66	-4.58	0.000245	0.021923
TC0X00002058.mm.1	Snora69	small nucleolar RNA, H/ACA box 69	5.41	7.61	-4.58	0.033288	0.228823
TC0700003726.mm.1	Tmem126a	transmembrane protein 126A	6.78	8.97	-4.57	0.001571	0.048005
TC1400002094.mm.1	Nedd8	neural precursor cell expressed, developmentally down-regulated gene 8	11.81	14	-4.56	0.000129	0.017112
TC1500002336.mm.1	Smdt1	single-pass membrane protein with aspartate rich tail 1	9.88	12.07	-4.54	0.000186	0.019896
TC0800000744.mm.1	Cope	coatomer protein complex, subunit epsilon	8.66	10.84	-4.53	0.000253	0.022066
TC0900000667.mm.1	Psma4	proteasome (prosome, macropain) subunit, alpha type 4	9.05	11.22	-4.51	0.000865	0.036808
TC1100003421.mm.1	Znhit3	zinc finger, HIT type 3	6.53	8.7	-4.49	0.002191	0.055999
TC1300001575.mm.1	Hist1h4i	histone cluster 1, H4i	5.7	7.86	-4.48	7.1e-05	0.014655
TC0200000457.mm.1	Rpl7a	ribosomal protein L7A	7.03	9.18	-4.46	5.2e-05	0.013082
TC0X00001211.mm.1	Rps12-ps23; LOC100862106	ribosomal protein S12, pseudogene 23 [Source:MGI Symbol;Acc:MGI:3647025]; 40S ribosomal protein S12 pseudogene	12.4	14.55	-4.45	0.00167	0.049561
TC0800003037.mm.1	Gins2	GINS complex subunit 2 (Psf2 homolog)	7.91	10.06	-4.44	0.001221	0.043413
TC0Y00000223.mm.1	Erdr1	erythroid differentiation regulator 1	6.98	9.13	-4.44	0.004765	0.07976
TC0200002755.mm.1	Etohi1	ethanol induced 1	7.42	9.56	-4.43	0.000114	0.016526
TC1000002017.mm.1	Fam229b	family with sequence similarity 229, member B	5.36	7.51	-4.43	0.001035	0.040126
TC0900003062.mm.1	Ndufaf3	NADH dehydrogenase (ubiquinone) 1 alpha subcomplex, assembly factor 3	4.72	6.85	-4.39	0.001554	0.047676
TC0800002236.mm.1	Spcs3	signal peptidase complex subunit 3 homolog (S. cerevisiae)	6.15	8.29	-4.39	0.001582	0.048209
TC1400002146.mm.1	N6amt2	N-6 adenine-specific DNA methyltransferase 2 (putative)	5.78	7.91	-4.39	0.002984	0.063311
TC0900000705.mm.1	Cox5a	cytochrome c oxidase subunit Va	11.6	13.73	-4.37	1.7e-05	0.009313
TC0200004555.mm.1	Fahd2a	fumarylacetoacetate hydrolase domain containing 2A	5.59	7.71	-4.36	0.001575	0.048082
TC1300000023.mm.1	Akr1c21	aldo-keto reductase family 1, member C21	5.5	7.63	-4.36	0.005418	0.084754
TC0X00001215.mm.1	Rps12-ps20	ribosomal protein S12, pseudogene 20	13.65	15.77	-4.33	0.001233	0.043479
TC0700002115.mm.1	Bc1	brain cytoplasmic RNA 1 (Bc1), non-coding RNA.	10.49	12.61	-4.33	0.006457	0.093094
TC1100001892.mm.1	Ict1	immature colon carcinoma transcript 1	6.29	8.4	-4.32	8e-05	0.015341
TC1300001828.mm.1	Cage1	cancer antigen 1	6.11	8.21	-4.29	0.000574	0.03102
TC1000000850.mm.1	Rps15	ribosomal protein S15	8.26	10.36	-4.28	0.003844	0.071674
TC0200004634.mm.1	Ddrgk1	DDRGK domain containing 1	6.11	8.2	-4.25	9.6e-05	0.015654
TC1900000056.mm.1	Yif1a	Yip1 interacting factor homolog A (S. cerevisiae)	5.64	7.73	-4.25	0.000247	0.02197
TC1700001188.mm.1	Gpatch11	G patch domain containing 11	6.88	8.97	-4.25	0.000465	0.028606
TC0X00001316.mm.1	Arxes2	adipocyte-related X-chromosome expressed sequence 2	6.39	8.48	-4.24	0.02109	0.177908
TC0700000495.mm.1	Rps16	ribosomal protein S16	9.08	11.16	-4.22	0.000115	0.016537
TC0X00001205.mm.1	Rps12-ps21	ribosomal protein S12, pseudogene 22	13.62	15.7	-4.2	0.001495	0.046799
TC0700003607.mm.1	Rps17	ribosomal protein S17	5.78	7.84	-4.19	0.000713	0.033366
TC0200004550.mm.1	Ciao1	cytosolic iron-sulfur protein assembly 1	6.99	9.06	-4.19	0.001319	0.044441
TC1500001754.mm.1	Tsta3	tissue specific transplantation antigen P35B	6.24	8.31	-4.19	0.005856	0.088127
TSUnmapped00000178.mm.1	Snord14e	small nucleolar RNA, C/D box 14E	4.58	6.64	-4.18	0.047252	0.277149
TC0900002721.mm.1	Ooep	oocyte expressed protein	9.34	11.4	-4.16	0.000448	0.028098
TC0300000953.mm.1	Rbm8a	RNA binding motif protein 8a	10.66	12.71	-4.15	0.00091	0.037654
TC1100000884.mm.1	Rpl26; Gm15772	ribosomal protein L26; ribosomal protein L26 pseudogene	6.98	9.03	-4.14	0.003898	0.07209
TC0500001255.mm.1	Srsf9	serine/arginine-rich splicing factor 9	5.93	7.97	-4.13	0.000292	0.023703
TC0700001812.mm.1	Bola2	bolA-like 2 (E. coli)	5.61	7.65	-4.13	0.001035	0.040126
TC1400001036.mm.1	Sucla2	succinate-Coenzyme A ligase, ADP-forming, beta subunit	9.2	11.24	-4.11	0.001748	0.050289
TC0400000309.mm.1	Rars2	arginyl-tRNA synthetase 2, mitochondrial	7.29	9.33	-4.11	0.005625	0.086357
TC0700000332.mm.1	Vmn1r132; Vmn1r139	vomeronasal 1 receptor 132 (Vmn1r132), mRNA.; vomeronasal 1 receptor 139; vomeronasal 1 receptor 132	9.64	11.68	-4.11	0.011955	0.13065
TC0900002720.mm.1	Dppa5a	developmental pluripotency associated 5A	14.94	16.97	-4.1	0.000444	0.02802
TC0900000261.mm.1	Spata19	spermatogenesis associated 19; spermatogenesis associated 19 (Spata19), mRNA.	4.56	6.58	-4.06	0.014326	0.144561
TC1100000407.mm.1	Nudcd2	NudC domain containing 2	5.68	7.7	-4.04	0.00115	0.042151
TC0100002598.mm.1	Nhej1	nonhomologous end-joining factor 1	10.08	12.09	-4.03	0.000144	0.018183
TC0500000318.mm.1	Krtcap3	keratinocyte associated protein 3	6.35	8.37	-4.03	0.002884	0.062298
TC1400001047.mm.1	Esd	esterase D/formylglutathione hydrolase	6	8.01	-4.03	0.004361	0.076644
TC0700002697.mm.1	Med29	mediator complex subunit 29	7.32	9.33	-4.03	0.006605	0.094205
TC1200001489.mm.1	Itgb1bp1	integrin beta 1 binding protein 1	5.88	7.89	-4.01	8e-05	0.015341
TC0700000337.mm.1	Vmn1r132; Vmn1r139	vomeronasal 1 receptor 132; vomeronasal 1 receptor 139 (Vmn1r139), mRNA.; vomeronasal 1 receptor 139	9.66	11.67	-4.01	0.010053	0.11862
TC0700002615.mm.1	Rabac1	Rab acceptor 1 (prenylated)	10.17	12.17	-4	0.01938	0.169753
TC0700004146.mm.1	Rps4l-ps; Gm6816	ribosomal protein S4-like, pseudogene [Source:MGI Symbol;Acc:MGI:3648347]; predicted gene 6816	6.23	8.22	-3.99	0.001341	0.044633
TC1100003946.mm.1	Rps12-ps26	ribosomal protein S12, pseudogene 26 [Source:MGI Symbol;Acc:MGI:3713332]	11.89	13.88	-3.98	0.000191	0.020015
TC0300001062.mm.1	Bcl2l15	BCLl2-like 15	5.4	7.39	-3.98	0.006026	0.089631
TC0400003506.mm.1	Utp11l	UTP11-like, U3 small nucleolar ribonucleoprotein, (yeast)	9.17	11.15	-3.97	0.001523	0.047433
TC0900003275.mm.1	Higd1a	HIG1 domain family, member 1A	10.05	12.04	-3.97	0.005846	0.088052
TC1700001716.mm.1	Uqcc2	ubiquinol-cytochrome c reductase complex assembly factor 2	5.62	7.61	-3.96	3e-06	0.004801
TC1700002110.mm.1	Cenpq	centromere protein Q	8.79	10.77	-3.94	0.000205	0.020582
TC0700001980.mm.1	Glrx3; Gm12669	glutaredoxin 3; glutaredoxin 3 pseudogene	10.98	12.96	-3.94	0.000798	0.03524
TC0300000227.mm.1	Ndufb5	NADH dehydrogenase (ubiquinone) 1 beta subcomplex, 5	7.34	9.31	-3.93	0.000756	0.03435
TC0500001689.mm.1	Nudt1	nudix (nucleoside diphosphate linked moiety X)-type motif 1	7.09	9.05	-3.9	0.002358	0.058226
TC0X00003092.mm.1	Hmgn2l6	high-mobility group nucleosomal binding domain 2-like 6	7.15	9.11	-3.9	0.003098	0.064628
TC1600001761.mm.1	Cmss1	cms small ribosomal subunit 1	7.06	9.01	-3.87	0.00045	0.028151
TC0500002927.mm.1	Glmn	glomulin, FKBP associated protein	9.71	11.66	-3.86	4.7e-05	0.012987
TC1000001946.mm.1	Hint3	histidine triad nucleotide binding protein 3	4.56	6.51	-3.86	0.000334	0.025089
TC0400002873.mm.1	Tmem261	transmembrane protein 261	9.2	11.14	-3.84	6.9e-05	0.014542
TC0800003006.mm.1	Cmc2	COX assembly mitochondrial protein 2	7.56	9.5	-3.84	0.001775	0.050643
TC1100002784.mm.1	Atox1	ATX1 (antioxidant protein 1) homolog 1 (yeast)	7.56	9.5	-3.83	0.001348	0.044669
TC1600001426.mm.1	Uts2b	urotensin 2B	5.75	7.68	-3.82	0.003879	0.071915
TC0500002025.mm.1	Dnajc2	DnaJ (Hsp40) homolog, subfamily C, member 2	8.75	10.67	-3.78	4.8e-05	0.013052
TC0100000437.mm.1	Cbx3-ps7	chromobox 3, pseudogene 7 [Source:MGI Symbol;Acc:MGI:3704187]	5.53	7.44	-3.76	0.004755	0.079665
TC0700004353.mm.1	Armcx3	armadillo repeat containing, X-linked 3	5.2	7.1	-3.75	0.039889	0.253705
TC1100002511.mm.1	Rars	arginyl-tRNA synthetase	9.06	10.96	-3.74	0.00034	0.025361
TC0600001525.mm.1	Clec2f	C-type lectin domain family 2, member f	8.34	10.24	-3.74	0.025672	0.198377
TC1200000419.mm.1	Ap4s1	adaptor-related protein complex AP-4, sigma 1	6.61	8.5	-3.71	5e-05	0.013082
TC0200003141.mm.1	Ssna1	Sjogrens syndrome nuclear autoantigen 1; Sjogren's syndrome nuclear autoantigen 1	7.8	9.69	-3.71	0.015822	0.152532
TC1900000005.mm.1	Mrpl21	mitochondrial ribosomal protein L21	8.87	10.75	-3.68	0.000627	0.031937
TC0700002373.mm.1	Sult2a4	sulfotransferase family 2A, dehydroepiandrosterone (DHEA)-preferring, member 4	7.3	9.18	-3.68	0.002171	0.055753
TC0800001976.mm.1	Snord13	small nucleolar RNA, C/D box 13	8.31	10.19	-3.68	0.004395	0.076734
TC0700003916.mm.1	Dnajc19-ps	DnaJ (Hsp40) homolog, subfamily C, member 19, pseudogene	10.08	11.95	-3.67	7e-06	0.006146
TC0200002488.mm.1	R3hdml	R3H domain containing-like	9.54	11.42	-3.67	0.00115	0.042151
TC1300000020.mm.1	Akr1c19	aldo-keto reductase family 1, member C19	6.08	7.96	-3.67	0.002435	0.058582
TC0700000882.mm.1	Ldhc	lactate dehydrogenase C	5.46	7.34	-3.67	0.005193	0.083287
TC0700002685.mm.1	Psmc4	proteasome (prosome, macropain) 26S subunit, ATPase, 4	8.64	10.52	-3.67	0.010439	0.12135
TC0X00002450.mm.1	Lage3	L antigen family, member 3	5.53	7.4	-3.66	0.001455	0.046288
TC1400000776.mm.1	Dhrs2	dehydrogenase/reductase member 2	7.94	9.81	-3.65	0.000588	0.031238
TC1100001169.mm.1	Lyrm9	LYR motif containing 9	4.46	6.32	-3.64	9.1e-05	0.015632
TC0500000813.mm.1	Utp3	UTP3, small subunit (SSU) processome component, homolog (S. cerevisiae)	11.28	13.14	-3.64	0.003583	0.069614
TC1700001439.mm.1	Pacrg	PARK2 co-regulated	6.37	8.23	-3.63	0.000544	0.03024
TC0900001414.mm.1	Impdh2	inosine 5-phosphate dehydrogenase 2; inosine 5'-phosphate dehydrogenase 2	5.78	7.64	-3.63	0.001089	0.041134
TC1900000675.mm.1	Dpcd	deleted in primary ciliary dyskinesia	10.04	11.9	-3.63	0.001141	0.041986
TC0400004070.mm.1	Park7	Parkinson disease (autosomal recessive, early onset) 7	7.56	9.42	-3.63	0.004588	0.078377
TC0700000762.mm.1	Etfb; Mir7051	electron transferring flavoprotein, beta polypeptide; microRNA 7051	6.2	8.06	-3.62	0.001287	0.044156
TC1100003655.mm.1	Rpl23	ribosomal protein L23	7.08	8.94	-3.62	0.002201	0.05613
TC0700001870.mm.1	Kat8	K(lysine) acetyltransferase 8	10.02	11.87	-3.61	0.000297	0.023934
TC1100000520.mm.1	Scgb3a1	secretoglobin, family 3A, member 1	5.42	7.27	-3.61	0.000372	0.026011
TC1800001156.mm.1	Cdc25c	cell division cycle 25C	5.46	7.31	-3.61	0.011816	0.12978
TC0900001351.mm.1	Iqcf1	IQ motif containing F1	4.69	6.54	-3.61	0.011874	0.130242
TC1600001268.mm.1	Rpl31-ps12	ribosomal protein L31, pseudogene 1 2	11.25	13.09	-3.6	0.004935	0.081399
TC0400000460.mm.1	Clta	clathrin, light polypeptide (Lca)	6.85	8.69	-3.58	2.2e-05	0.010156
TC0X00000209.mm.1	Rgn	regucalcin	8.73	10.57	-3.58	0.001787	0.050785
TC0100000101.mm.1	Tmem70	transmembrane protein 70	10.35	12.19	-3.57	0.000243	0.021923
TSUnmapped00000175.mm.1	Snord13	small nucleolar RNA, C/D box 13	7.77	9.6	-3.55	0.000993	0.03942
TC0100000516.mm.1	Rps27-ps1	ribosomal protein S27, pseudogene 1	5.54	7.37	-3.55	0.001232	0.043479
TC0300000708.mm.1	Mrpl24	mitochondrial ribosomal protein L24	11.42	13.24	-3.52	1.9e-05	0.009742
TC0500000310.mm.1	Atraid	all-trans retinoic acid induced differentiation factor	7.94	9.76	-3.52	0.002572	0.060021
TC0400004032.mm.1	Apitd1	apoptosis-inducing, TAF9-like domain 1	11.25	13.06	-3.51	0.005813	0.087831
TC0100002740.mm.1	Snora75	small nucleolar RNA, H/ACA box 75	4.92	6.73	-3.51	0.005856	0.088127
TC0500001649.mm.1	Lamtor4	late endosomal/lysosomal adaptor, MAPK and MTOR activator 4	5.47	7.28	-3.5	0.000268	0.022707
TC1600000196.mm.1	Yars2	tyrosyl-tRNA synthetase 2 (mitochondrial)	5.6	7.4	-3.49	0.00235	0.058201
TC0700002856.mm.1	Pdcd5	programmed cell death 5	5.04	6.84	-3.48	3e-06	0.004801
TC1300002299.mm.1	Ndufs6	NADH dehydrogenase (ubiquinone) Fe-S protein 6	9.19	10.99	-3.48	4.6e-05	0.012987
TC0800002410.mm.1	Ccdc124	coiled-coil domain containing 124	7.2	9	-3.48	0.002328	0.057984
TC0800000268.mm.1	Alg11	asparagine-linked glycosylation 11 (alpha-1,2-mannosyltransferase)	7.6	9.39	-3.48	0.003875	0.071915
TC0X00002428.mm.1	Haus7	HAUS augmin-like complex, subunit 7	8.55	10.35	-3.47	0.006592	0.094068
TC0600002490.mm.1	Vamp8	vesicle-associated membrane protein 8	8.94	10.73	-3.46	0.000311	0.024268
TC1200001763.mm.1	Ppp2r3c	protein phosphatase 2, regulatory subunit B, gamma; protein phosphatase 2, regulatory subunit B'', gamma	9.02	10.81	-3.46	0.000465	0.028606
TC1700001500.mm.1	Pdcd2	programmed cell death 2	6.59	8.38	-3.45	0.000232	0.021516
TC1100003340.mm.1	Tefm	transcription elongation factor, mitochondrial	5.91	7.69	-3.43	0.005257	0.083287
TC1300001960.mm.1	Cenpp	centromere protein P	7.12	8.89	-3.42	9.5e-05	0.015654
TC1100002570.mm.1	Fabp6	fatty acid binding protein 6, ileal (gastrotropin)	7.18	8.95	-3.42	0.000949	0.038543
TC1900000961.mm.1	Sart1	squamous cell carcinoma antigen recognized by T cells 1	6.56	8.34	-3.42	0.002154	0.055483
TC1800001178.mm.1	Spata24	spermatogenesis associated 24	5.31	7.08	-3.41	0.001006	0.039629
TC1700000354.mm.1	Hagh	hydroxyacyl glutathione hydrolase	6.04	7.81	-3.4	0.001277	0.044011
TC0400002444.mm.1	Aptx	aprataxin; aprataxin (Aptx), transcript variant 2, mRNA.	6.3	8.06	-3.38	2.6e-05	0.010633
TC0500001643.mm.1	Cops6	COP9 (constitutive photomorphogenic) homolog, subunit 6 (Arabidopsis thaliana)	9.81	11.57	-3.38	0.001844	0.051512
TC0100000971.mm.1	Gin1	gypsy retrotransposon integrase 1	5.61	7.35	-3.36	0.008497	0.108269
TC0300002497.mm.1	Bola1	bolA-like 1 (E. coli)	4.83	6.57	-3.35	0.00031	0.024235
TC0200004102.mm.1	Ndufs3	NADH dehydrogenase (ubiquinone) Fe-S protein 3	6.69	8.44	-3.35	0.000705	0.033103
TC0100000662.mm.1	Inha	inhibin alpha	8.79	10.54	-3.35	0.037658	0.246065
TC0X00001617.mm.1	Eif1ax	eukaryotic translation initiation factor 1A, X-linked	9.07	10.8	-3.34	2e-05	0.009898
TC0X00001317.mm.1	Arxes1	adipocyte-related X-chromosome expressed sequence 1	7.03	8.77	-3.34	0.003572	0.069497
TC0200001223.mm.1	Timm10	translocase of inner mitochondrial membrane 10	6.52	8.26	-3.33	0.001188	0.04292
TC0900002799.mm.1	Snhg5	small nucleolar RNA host gene 5	5.55	7.28	-3.32	0.002229	0.056482
TC1200000990.mm.1	Psmc1	protease (prosome, macropain) 26S subunit, ATPase 1; protease (prosome, macropain) 26S subunit, ATPase 1 (Psmc1), mRNA.	9.06	10.79	-3.32	0.005676	0.086626
TC1000002041.mm.1	Rpf2	ribosome production factor 2 homolog (S. cerevisiae)	7.88	9.6	-3.31	0.000718	0.033516
TC1500002179.mm.1	Snora2b	small nucleolar RNA, H/ACA box 2B	4.54	6.27	-3.31	0.001253	0.043677
TC0300003176.mm.1	Tyw3	tRNA-yW synthesizing protein 3 homolog (S. cerevisiae)	5.63	7.36	-3.31	0.006589	0.094068
TC0200004425.mm.1	Ppp1r14d	protein phosphatase 1, regulatory (inhibitor) subunit 14D	6.19	7.91	-3.29	0.000609	0.031433
TC0300002297.mm.1	Apoa1bp	apolipoprotein A-I binding protein	10.29	12.01	-3.29	0.000672	0.032659
TC0X00003300.mm.1	Bc1	brain cytoplasmic RNA 1 (Bc1), long non-coding RNA.; brain cytoplasmic RNA 1	11.01	12.73	-3.29	0.0019	0.052309
TC0500001849.mm.1	Tex26	testis expressed 26	5.94	7.65	-3.29	0.003821	0.071524
TC0900000690.mm.1	Snupn	snurportin 1	9.56	11.28	-3.29	0.004145	0.074497
TC1700000898.mm.1	Mrpl2	mitochondrial ribosomal protein L2	10.01	11.72	-3.28	0.001332	0.044551
TC1500001943.mm.1	Ndufa6	NADH dehydrogenase (ubiquinone) 1 alpha subcomplex, 6 (B14)	6.85	8.56	-3.28	0.002631	0.060021
TC0X00003082.mm.1	Psmd10	proteasome (prosome, macropain) 26S subunit, non-ATPase, 10	11.42	13.14	-3.28	0.005531	0.08554
TC0500001818.mm.1	Pomp	proteasome maturation protein	10.73	12.44	-3.27	0.000515	0.029617
TC1000000572.mm.1	Sar1a	SAR1 gene homolog A (S. cerevisiae)	11.19	12.9	-3.26	8.5e-05	0.015433
TC0100000602.mm.1	Xrcc5	X-ray repair complementing defective repair in Chinese hamster cells 5	9.1	10.8	-3.26	0.003105	0.064667
TC1200002092.mm.1	Acyp1	acylphosphatase 1, erythrocyte (common) type	6.1	7.8	-3.26	0.006325	0.091965
TC0X00002398.mm.1	Rplp1-ps1	ribosomal protein, large, P1, pseudogene 1	7.28	8.99	-3.26	0.014796	0.147441
TC1100001874.mm.1	Rpl38	ribosomal protein L38	11.63	13.33	-3.25	5.6e-05	0.013737
TC1100000955.mm.1	Psmb6	proteasome (prosome, macropain) subunit, beta type 6	12.14	13.84	-3.25	0.000833	0.036132
TC1000002920.mm.1	Cct2	chaperonin containing Tcp1, subunit 2 (beta)	12.45	14.15	-3.25	0.009135	0.113181
TC1700001675.mm.1	Stub1; Mir3082	STIP1 homology and U-Box containing protein 1; microRNA 3082	6.97	8.66	-3.24	0.01248	0.133775
TC0300002334.mm.1	Fdps	farnesyl diphosphate synthetase	7.87	9.56	-3.22	0.007296	0.099946
TC0400003344.mm.1	Akr1a1	aldo-keto reductase family 1, member A1 (aldehyde reductase)	10.49	12.18	-3.21	0.001632	0.049019
TC0300002462.mm.1	Psmd4	proteasome (prosome, macropain) 26S subunit, non-ATPase, 4; proteasome (prosome, macropain) 26S subunit, non-ATPase, 4 (Psmd4), mRNA.	10.89	12.57	-3.21	0.004726	0.079388
TC0900002366.mm.1	Commd4	COMM domain containing 4	6.46	8.14	-3.2	0.001007	0.039629
TC1200001979.mm.1	Vti1b	vesicle transport through interaction with t-SNAREs 1B	9.08	10.76	-3.2	0.008144	0.105807
TC0X00003270.mm.1	Pdha1	pyruvate dehydrogenase E1 alpha 1	7.52	9.19	-3.19	0.016453	0.155784
TC0800002512.mm.1	Lsm6	LSM6 homolog, U6 small nuclear RNA associated (S. cerevisiae)	8.15	9.82	-3.18	0.000677	0.032677
TC0600003148.mm.1	Cd9	CD9 antigen	7.3	8.97	-3.18	0.000962	0.038859
TC0300001695.mm.1	Armc1	armadillo repeat containing 1	11.23	12.9	-3.18	0.016567	0.156335
TC1700000048.mm.1	Gtf2h5	general transcription factor IIH, polypeptide 5	5.92	7.58	-3.17	0.000907	0.037654
TC0900002271.mm.1	Sdhd	succinate dehydrogenase complex, subunit D, integral membrane protein	8.41	10.08	-3.17	0.002551	0.059841
TC0300000721.mm.1	Cct3	chaperonin containing Tcp1, subunit 3 (gamma); chaperonin containing Tcp1, subunit 3 (gamma) (Cct3), mRNA.	8.35	10.01	-3.16	0.002359	0.058239
TC0X00001124.mm.1	Apool	apolipoprotein O-like	7.46	9.12	-3.15	3.1e-05	0.011164
TC0600000410.mm.1	Ssbp1	single-stranded DNA binding protein 1	4.99	6.65	-3.15	0.000998	0.03944
TC0100000292.mm.1	Il1r2	interleukin 1 receptor, type II	9.53	11.18	-3.13	0.000784	0.035019
TC0200001916.mm.1	Gpat2	glycerol-3-phosphate acyltransferase 2, mitochondrial	5.62	7.27	-3.13	0.00292	0.062706
TC1200001832.mm.1	Fkbp3	FK506 binding protein 3	9.32	10.96	-3.13	0.012241	0.1324
TC1700002017.mm.1	Rpp21	ribonuclease P 21 subunit	5.91	7.55	-3.11	0.001347	0.044669
TC0100001996.mm.1	Rpl7	ribosomal protein L7	6.35	7.98	-3.11	0.002404	0.058298
TC0900002879.mm.1	Rnf7	ring finger protein 7	6.92	8.55	-3.1	0.007286	0.099942
TC1500000678.mm.1	Tomm22	translocase of outer mitochondrial membrane 22 homolog (yeast)	8.82	10.45	-3.09	0.000354	0.025616
TC0300002944.mm.1	Ostc	oligosaccharyltransferase complex subunit	9.53	11.16	-3.09	0.009875	0.117432
TC1000003151.mm.1	Rpl41	ribosomal protein L41	7.39	9.01	-3.08	7.5e-05	0.015119
TC1800000200.mm.1	Mocos	molybdenum cofactor sulfurase	6.08	7.71	-3.08	0.000494	0.029363
TC1400001102.mm.1	Mtrf1	mitochondrial translational release factor 1	6.5	8.12	-3.08	0.003241	0.066245
TC1600001390.mm.1	Rfc4	replication factor C (activator 1) 4	7.75	9.37	-3.08	0.003773	0.071102
TC1500000779.mm.1	Rpl31-ps22	ribosomal protein L31, pseudogene 22	11.37	12.99	-3.07	0.001531	0.047557
TC0400002200.mm.1	Ndufaf6	NADH dehydrogenase (ubiquinone) complex I, assembly factor 6; NADH dehydrogenase (ubiquinone) complex I, assembly factor 6 (Ndufaf6), nuclear gene encoding mitochondrial protein, mRNA.	7.29	8.91	-3.07	0.003613	0.069853
TC1000000508.mm.1	Fabp7	fatty acid binding protein 7, brain	7.43	9.05	-3.07	0.018817	0.167315
TC0800001528.mm.1	Gas8	growth arrest specific 8	7.34	8.96	-3.06	0.000891	0.0373
TC1400001723.mm.1	Fam35a	family with sequence similarity 35, member A	7.21	8.83	-3.06	0.002464	0.059049
TC1500000665.mm.1	Eif3l	eukaryotic translation initiation factor 3, subunit L	9.16	10.77	-3.06	0.004677	0.079067
TC0200000528.mm.1	Endog	endonuclease G	5.7	7.31	-3.05	0.000302	0.024064
TC1100004061.mm.1	Nat9	N-acetyltransferase 9 (GCN5-related, putative)	5.81	7.42	-3.05	0.000751	0.034294
TC0800002156.mm.1	Slc25a4	solute carrier family 25 (mitochondrial carrier, adenine nucleotide translocator), member 4	8.24	9.84	-3.04	0.001549	0.047666
TC0700000340.mm.1	Vmn1r100; Vmn1r148	vomeronasal 1 receptor 100 (Vmn1r100), mRNA.; vomeronasal 1 receptor 148	6.63	8.23	-3.04	0.004717	0.079388
TC0300002449.mm.1	Rpl31-ps11	ribosomal protein L31, pseudogene 11	13.43	15.02	-3.02	0.00035	0.025503
TC1300000491.mm.1	Nol7	nucleolar protein 7	7.64	9.22	-3.01	0.000338	0.025259
TC0600001506.mm.1	Rpl18-ps2	ribosomal protein L18, pseudogene 2; 60S ribosomal protein L18 (Rpl18) pseudogene	11.84	13.43	-3.01	0.001255	0.043677
TC1300002096.mm.1	Gkap1	G kinase anchoring protein 1	11.28	12.87	-3.01	0.004186	0.074899
TC1900000455.mm.1	Mbl2	mannose-binding lectin (protein C) 2	6.37	7.95	-3	0.016817	0.157244
TC1400000590.mm.1	Ear-ps3	eosinophil-associated, ribonuclease A family, pseudogene 3	5.47	7.05	-3	0.018176	0.16429
TC1000002422.mm.1	Fam207a	family with sequence similarity 207, member A	5.41	6.99	-2.99	6e-05	0.01428
TC0700004542.mm.1	Polr2l	polymerase (RNA) II (DNA directed) polypeptide L	5.73	7.3	-2.99	0.000477	0.028883
TC0400003489.mm.1	Ndufs5; BC002163	NADH dehydrogenase (ubiquinone) Fe-S protein 5; cDNA sequence BC002163 (BC002163), non-coding RNA.	6.54	8.12	-2.99	0.000699	0.032984
TC0200002785.mm.1	Rps21	ribosomal protein S21	7.26	8.84	-2.99	0.000699	0.032984
TC1400001500.mm.1	Rpl15	ribosomal protein L15	9.23	10.81	-2.99	0.001902	0.052309
TC1700000571.mm.1	Zfp472	zinc finger protein 472	6.72	8.3	-2.99	0.008521	0.108437
TC1200001643.mm.1	Tspan13	tetraspanin 13	7.63	9.21	-2.97	0.001415	0.045873
TC1100004280.mm.1	Mrps7	mitchondrial ribosomal protein S7	5.99	7.55	-2.96	0.000291	0.023675
TC0600002473.mm.1	Mrpl35	mitochondrial ribosomal protein L35	7.59	9.15	-2.96	0.000345	0.025496
TC0700002175.mm.1	Isoc2b	isochorismatase domain containing 2b	5.64	7.21	-2.96	0.00055	0.03039
TC0300002742.mm.1	Sars	seryl-aminoacyl-tRNA synthetase	8.48	10.05	-2.96	0.037475	0.245479
TC0800000370.mm.1	Tti2	TELO2 interacting protein 2	6.46	8.02	-2.95	0.000446	0.028049
TC1400001665.mm.1	Gnl3; Snord19	guanine nucleotide binding protein-like 3 (nucleolar); small nucleolar RNA, C/D box 19; guanine nucleotide binding protein-like 3 (nucleolar) (Gnl3), transcript variant 1, mRNA.	9.02	10.58	-2.95	0.000649	0.032253
TC1100001306.mm.1	Atp5l-ps2	ATP synthase, H+ transporting, mitochondrial F0 complex, subunit G, pseudogene 2	8.59	10.16	-2.95	0.001478	0.046584
TC0700002704.mm.1	Mrps12	mitochondrial ribosomal protein S12	6.38	7.94	-2.95	0.004374	0.076693
TC0700004320.mm.1	Dctpp1	dCTP pyrophosphatase 1	9.61	11.17	-2.95	0.006122	0.090312
TC1100004296.mm.1	Nme1	NME/NM23 nucleoside diphosphate kinase 1	5.49	7.05	-2.94	0.002311	0.057682
TC0700002372.mm.1	Sult2a1	sulfotransferase family 2A, dehydroepiandrosterone (DHEA)-preferring, member 1	5.71	7.27	-2.94	0.002598	0.060021
TC0900003220.mm.1	Cmc1	COX assembly mitochondrial protein 1	7.97	9.51	-2.92	0.000359	0.025793
TC0400003373.mm.1	Dmap1	DNA methyltransferase 1-associated protein 1	8.08	9.63	-2.92	0.001534	0.047569
TC1600000772.mm.1	Mina	myc induced nuclear antigen	6.49	8.03	-2.92	0.002503	0.059389
TC1500001542.mm.1	Mrpl13	mitochondrial ribosomal protein L13	6.98	8.52	-2.91	0.000242	0.021923
TC0700001773.mm.1	Lcmt1	leucine carboxyl methyltransferase 1	10.26	11.8	-2.91	0.000927	0.037996
TC0800003200.mm.1	Tomm20	translocase of outer mitochondrial membrane 20 homolog (yeast)	7.04	8.57	-2.9	0.005429	0.084835
TC1900000238.mm.1	Mir466f-1	microRNA 466f-1	10.08	11.6	-2.88	0.0006	0.031356
TC0500001087.mm.1	Rpl5	ribosomal protein L5	7.84	9.36	-2.88	0.00139	0.04549
TC0800001577.mm.1	Coa6	cytochrome c oxidase assembly factor 6	5.05	6.57	-2.88	0.001699	0.049985
TC0900000196.mm.1	Qtrt1	queuine tRNA-ribosyltransferase 1	7.23	8.76	-2.87	0.001737	0.050289
TC0100002008.mm.1	Tceb1	transcription elongation factor B (SIII), polypeptide 1	14.09	15.61	-2.86	0.000254	0.02211
TC0400003664.mm.1	Rnu11	U11 small nuclear RNA	6.42	7.93	-2.85	0.000241	0.021923
TC0300002170.mm.1	Pdcd10	programmed cell death 10	7.83	9.34	-2.85	0.000434	0.027839
TC1300000990.mm.1	Ccnh	cyclin H	7.89	9.41	-2.85	0.001999	0.053384
TC1100004291.mm.1	Psme2b	protease (prosome, macropain) activator subunit 2B	5.06	6.57	-2.85	0.005838	0.087961
TC0700001919.mm.1	Pstk	phosphoseryl-tRNA kinase	6.99	8.49	-2.84	0.001804	0.051081
TC0900002010.mm.1	Fam118b	family with sequence similarity 118, member B	8	9.5	-2.83	0.000399	0.026729
TC0100002382.mm.1	Ppil3	peptidylprolyl isomerase (cyclophilin)-like 3	7.34	8.84	-2.83	0.000432	0.027775
TC1700001275.mm.1	Rpl31-ps16	ribosomal protein L31, pseudogene 16	13.68	15.18	-2.82	0.000323	0.024666
TC0600000718.mm.1	Tigd2	tigger transposable element derived 2	7.75	9.24	-2.82	0.004668	0.078967
TC1700000418.mm.1	Atp6v0e	ATPase, H+ transporting, lysosomal V0 subunit E	11.06	12.56	-2.82	0.004719	0.079388
TC1100004038.mm.1	Cpsf4l	cleavage and polyadenylation specific factor 4-like	10.72	12.21	-2.82	0.006451	0.09309
TC0900001243.mm.1	Faim	Fas apoptotic inhibitory molecule	8.95	10.45	-2.82	0.014241	0.144129
TC1000002147.mm.1	Fam162b	family with sequence similarity 162, member B	12.58	14.07	-2.81	8.4e-05	0.015426
TC1900000742.mm.1	Rpl31-ps18	ribosomal protein L31, pseudogene 18	9.51	11	-2.81	0.000291	0.023669
TC1000001148.mm.1	Ndufa12	NADH dehydrogenase (ubiquinone) 1 alpha subcomplex, 12	7.41	8.91	-2.81	0.000921	0.037837
TC0800000276.mm.1	Mrps31	mitochondrial ribosomal protein S31	8.66	10.15	-2.81	0.001305	0.044388
TC1000000908.mm.1	Zfp433	zinc finger protein 433; RIKEN cDNA 1700123A16 gene	10.19	11.68	-2.81	0.009185	0.113335
TC0900001427.mm.1	Uqcrc1	ubiquinol-cytochrome c reductase core protein 1	6.92	8.41	-2.81	0.014596	0.146176
TC0100001909.mm.1	Mrpl15	mitochondrial ribosomal protein L15	5.47	6.95	-2.8	0.0022	0.05613
TC0X00003108.mm.1	Ammecr1	Alport syndrome, mental retardation, midface hypoplasia and elliptocytosis chromosomal region gene 1; Synthetic construct Mus musculus clone IMAGE:100016345, MGC:184519 Alport syndrome, mental retardation, midface hypoplasia and elliptocytosis chromosomal region gene 1 homolog (human) (Ammecr1) mRNA, encodes complete protein.	6.81	8.29	-2.8	0.013664	0.140737
TC0200001366.mm.1	Psmc3	proteasome (prosome, macropain) 26S subunit, ATPase 3	8.7	10.18	-2.79	0.00037	0.025978
TC1100000220.mm.1	Rpl15-ps1	ribosomal protein L15, pseudogene 1	6.26	7.74	-2.79	0.000703	0.033099
TC1400001533.mm.1	Dnajc9	DnaJ (Hsp40) homolog, subfamily C, member 9	8.89	10.37	-2.79	0.003009	0.063545
TC1700001638.mm.1	Tbl3	transducin (beta)-like 3	6.33	7.81	-2.79	0.007439	0.10107
TC0500002633.mm.1	Nmu	neuromedin U	9.62	11.1	-2.79	0.007823	0.103551
TC1300002382.mm.1	Cox7c	cytochrome c oxidase subunit VIIc	5.49	6.96	-2.78	0.000401	0.026749
TC1000002534.mm.1	Mrpl54	mitochondrial ribosomal protein L54	5.55	7.02	-2.78	0.000516	0.029681
TC0700003618.mm.1	Btbd1	BTB (POZ) domain containing 1	8.43	9.9	-2.78	0.002891	0.062339
TC1900001141.mm.1	Oosp2	oocyte secreted protein 2	15.83	17.31	-2.78	0.005015	0.081954
TC1000002341.mm.1	Cdk1	cyclin-dependent kinase 1	8.32	9.8	-2.77	2.3e-05	0.010222
TC1800001747.mm.1	Sra1	steroid receptor RNA activator 1	5.18	6.66	-2.77	0.001414	0.045873
TC1300001318.mm.1	Mocs2	molybdenum cofactor synthesis 2	6.49	7.96	-2.77	0.001493	0.046787
TC0800001341.mm.1	Gabarapl2	gamma-aminobutyric acid (GABA) A receptor-associated protein-like 2	9.31	10.77	-2.77	0.009338	0.114007
TC1100002998.mm.1	Adprm	ADP-ribose/CDP-alcohol diphosphatase, manganese dependent	8.28	9.75	-2.77	0.009436	0.114805
TC0700000567.mm.1	Igflr1; U2af1l4	IGF-like family receptor 1; U2 small nuclear RNA auxiliary factor 1-like 4	6.39	7.86	-2.76	0.001713	0.050187
TC1300002339.mm.1	Rfesd	Rieske (Fe-S) domain containing	7.11	8.58	-2.76	0.007243	0.099629
TC0700002423.mm.1	Inafm1	InaF motif containing 1	6.13	7.59	-2.75	0.001211	0.043212
TC0800001247.mm.1	Prmt7	protein arginine N-methyltransferase 7	6.21	7.67	-2.75	0.01805	0.163692
TC1600000291.mm.1	Polr2h	polymerase (RNA) II (DNA directed) polypeptide H	7.67	9.13	-2.75	0.023049	0.186302
TC1900001555.mm.1	Bloc1s2	biogenesis of lysosomal organelles complex-1, subunit 2; biogenesis of lysosome-related organelles complex-1, subunit 2	5.91	7.37	-2.74	8.6e-05	0.015433
TC0500003087.mm.1	Rpl37rt	ribosomal protein L37, retrotransposed	13.67	15.12	-2.74	0.000297	0.023934
TC1000001991.mm.1	Rwdd1	RWD domain containing 1	8.6	10.05	-2.74	0.000448	0.028098
TC0800002848.mm.1	Ddx28	DEAD (Asp-Glu-Ala-Asp) box polypeptide 28	8.51	9.96	-2.74	0.000464	0.028606
TC0600000578.mm.1	Malsu1	mitochondrial assembly of ribosomal large subunit 1	6.43	7.89	-2.73	0.001127	0.041821
TC0500001251.mm.1	Pop5	processing of precursor 5, ribonuclease P/MRP family (S. cerevisiae); processing of precursor 5, ribonuclease P/MRP family (S. cerevisiae) (Pop5), mRNA.	5.44	6.89	-2.72	0.000679	0.032677
TC0700002132.mm.1	Tfpt	TCF3 (E2A) fusion partner	10.53	11.98	-2.72	0.001861	0.051826
TC1100002029.mm.1	Mrpl12	mitochondrial ribosomal protein L12	5.67	7.11	-2.72	0.001996	0.053359
TC0100001317.mm.1	Uchl5	ubiquitin carboxyl-terminal esterase L5	10.49	11.94	-2.72	0.02239	0.184202
TC1100003792.mm.1	Psmc3ip	proteasome (prosome, macropain) 26S subunit, ATPase 3, interacting protein	6.36	7.8	-2.71	6e-06	0.005743
TC0700004258.mm.1	Nsmce1	non-SMC element 1 homolog (S. cerevisiae)	10.44	11.87	-2.71	0.001202	0.043128
TC0200002393.mm.1	Rpl21-ps9	ribosomal protein L21, pseudogene 9	6.88	8.32	-2.7	0.00043	0.027735
TC1900001289.mm.1	Cbwd1	COBW domain containing 1	7.01	8.44	-2.7	0.002722	0.060059
TC0X00002415.mm.1	Cetn2	centrin 2	9.27	10.7	-2.69	3.4e-05	0.011308
TC0400003721.mm.1	Hmgn2	high mobility group nucleosomal binding domain 2	6.35	7.78	-2.69	0.002045	0.053737
TC1300002540.mm.1	Cdk7	cyclin-dependent kinase 7	10.67	12.1	-2.69	0.00461	0.078556
TC0400003478.mm.1	Ppie	peptidylprolyl isomerase E (cyclophilin E)	6.36	7.79	-2.69	0.004611	0.078556
TC0X00003434.mm.1	Ubl4a	ubiquitin-like 4A	6.01	7.43	-2.68	6.5e-05	0.014493
TC1500000613.mm.1	Commd5	COMM domain containing 5	7.6	9.02	-2.68	0.00405	0.073581
TC0200004816.mm.1	Cst3	cystatin C	9.79	11.21	-2.68	0.004694	0.079229
TC0700001606.mm.1	Eif3f	eukaryotic translation initiation factor 3, subunit F	5.59	7.01	-2.68	0.007569	0.10155
TC0300000922.mm.1	Mir1946b	microRNA 1946b	7.21	8.63	-2.68	0.008039	0.105157
TC1300001669.mm.1	Acot13	acyl-CoA thioesterase 13	10.55	11.96	-2.67	0.000444	0.02802
TC1500001326.mm.1	Cct5	chaperonin containing Tcp1, subunit 5 (epsilon)	10.46	11.87	-2.67	0.00092	0.037813
TC0300000312.mm.1	Larp1b	La ribonucleoprotein domain family, member 1B	7.09	8.5	-2.67	0.00265	0.060021
TC0300002946.mm.1	Rpl34; Rpl34-ps1	ribosomal protein L34; ribosomal protein L34, pseudogene 1	8.49	9.9	-2.67	0.004137	0.074459
TC1800001745.mm.1	Ier3ip1	immediate early response 3 interacting protein 1	5.08	6.5	-2.67	0.006825	0.09629
TC1400000770.mm.1	Ngdn	neuroguidin, EIF4E binding protein	10.05	11.47	-2.67	0.019645	0.171
TC1100004071.mm.1	Atp5h	ATP synthase, H+ transporting, mitochondrial F0 complex, subunit D; ATP synthase, H+ transporting, mitochondrial F0 complex, subunit d	6.76	8.17	-2.66	0.000128	0.017112
TC1400000827.mm.1	Mrpl57	mitochondrial ribosomal protein L53	5.12	6.53	-2.66	0.005094	0.082754
TC1500001068.mm.1	Atg101	autophagy related 101	9.26	10.67	-2.66	0.029663	0.21476
TC0500002615.mm.1	Chic2	cysteine-rich hydrophobic domain 2	9.27	10.67	-2.65	0.000236	0.02174
TC0700000151.mm.1	Rps5	ribosomal protein S5	5.89	7.3	-2.65	0.006967	0.097308
TC0300002681.mm.1	Atp5f1	ATP synthase, H+ transporting, mitochondrial F0 complex, subunit B1	5.8	7.21	-2.65	0.010033	0.11862
TC0200003110.mm.1	Tbpl2	TATA box binding protein like 2; TATA box binding protein like 2 (Tbpl2), mRNA.	6.14	7.55	-2.65	0.015021	0.148397
TC0X00003420.mm.1	Uxt	ubiquitously expressed transcript	8.51	9.91	-2.64	0.000253	0.022066
TC1700002771.mm.1	Nme3	NME/NM23 nucleoside diphosphate kinase 3	7.16	8.56	-2.64	0.001756	0.05035
TC0400003732.mm.1	Zfp593	zinc finger protein 593	5.23	6.63	-2.64	0.012396	0.133372
TC1400000075.mm.1	Rpp14	ribonuclease P 14 subunit	7.51	8.91	-2.64	0.026413	0.201632
TC0100003534.mm.1	Ndufs2	NADH dehydrogenase (ubiquinone) Fe-S protein 2	8.61	10.01	-2.63	0.001028	0.040088
TC0200002837.mm.1	Polr3k	polymerase (RNA) III (DNA directed) polypeptide K	9.86	11.25	-2.63	0.001821	0.051295
TC1700001805.mm.1	Glo1	glyoxalase 1	6.63	8.02	-2.63	0.002378	0.058264
TC1600000750.mm.1	Tomm70a	translocase of outer mitochondrial membrane 70 homolog A (yeast)	5.43	6.83	-2.63	0.025188	0.196234
TC1100004290.mm.1	Commd1	COMM domain containing 1	5.95	7.34	-2.62	0.000523	0.029893
TC0200004922.mm.1	Pdrg1	p53 and DNA damage regulated 1	5.75	7.14	-2.62	0.000579	0.031073
TC0700002606.mm.1	Pinlyp	phospholipase A2 inhibitor and LY6/PLAUR domain containing	9.94	11.33	-2.62	0.000845	0.036375
TC1600001255.mm.1	Mzt2	mitotic spindle organizing protein 2	6.82	8.21	-2.62	0.005391	0.084542
TC1500001379.mm.1	Pabpc1	poly(A) binding protein, cytoplasmic 1	9	10.39	-2.61	0.003683	0.070648
TC0600001754.mm.1	Rps4l	ribosomal protein S4-like	7.79	9.17	-2.61	0.004398	0.076734
TC1200001589.mm.1	Acp1	acid phosphatase 1, soluble	9.3	10.68	-2.6	8.5e-05	0.015433
TC1100003156.mm.1	Gsg2	germ cell-specific gene 2	11.64	13.02	-2.6	0.004992	0.081665
TC1100000192.mm.1	Rab1a	RAB1A, member RAS oncogene family	7.9	9.28	-2.59	0.000503	0.029435
TC1_GL456212_random00000013.mm.1	Sp110	Sp110 nuclear body protein, mRNA (cDNA clone MGC:49514 IMAGE:4008284), complete cds.; Sp110 nuclear body protein	10.87	12.24	-2.59	0.00445	0.077257
TC1200001971.mm.1	Atp6v1d	ATPase, H+ transporting, lysosomal V1 subunit D	11.06	12.43	-2.58	0.000376	0.026067
TC0100000284.mm.1	Rpl31	ribosomal protein L31	9.57	10.93	-2.58	0.000586	0.031191
TC1900001026.mm.1	Fkbp2	FK506 binding protein 2	10.61	11.98	-2.58	0.001874	0.052013
TC0800002330.mm.1	Tma16	translation machinery associated 16 homolog (S. cerevisiae)	5.95	7.31	-2.58	0.00542	0.084754
TC1300001926.mm.1	Nhlrc1	NHL repeat containing 1	4.76	6.13	-2.58	0.018664	0.166422
TC0400002437.mm.1	Ndufb6	NADH dehydrogenase (ubiquinone) 1 beta subcomplex, 6	12.89	14.25	-2.57	0.000288	0.0235
TC1100000925.mm.1	Tmem256	transmembrane protein 256	5.22	6.58	-2.57	0.000827	0.036034
TC1800001138.mm.1	Stard4	StAR-related lipid transfer (START) domain containing 4	8.45	9.82	-2.57	0.001898	0.052309
TC0700001437.mm.1	Rpl31	ribosomal protein L31	6.7	8.06	-2.57	0.02984	0.215517
TC1000001320.mm.1	Mir669h	microRNA 669h	10.95	12.31	-2.57	0.03135	0.220921
TC1000000412.mm.1	Speer5-ps1	spermatogenesis associated glutamate (E)-rich protein 5, pseudogene 1	8.61	9.97	-2.56	3.5e-05	0.01146
TC0600001033.mm.1	Ruvbl1	RuvB-like protein 1	6.1	7.46	-2.56	6.7e-05	0.014542
TC1700000078.mm.1	Rsph3a	radial spoke 3A homolog (Chlamydomonas)	9.16	10.51	-2.56	0.002422	0.058476
TC0200000924.mm.1	Psmd14	proteasome (prosome, macropain) 26S subunit, non-ATPase, 14	7.31	8.66	-2.56	0.015576	0.151093
TC0200005399.mm.1	Psma7	proteasome (prosome, macropain) subunit, alpha type 7	7.6	8.95	-2.55	0.008188	0.106068
TC0200003765.mm.1	Atp5g3	ATP synthase, H+ transporting, mitochondrial F0 complex, subunit C3 (subunit 9)	6.97	8.32	-2.54	0.003884	0.071929
TC1000003155.mm.1	Rps26	ribosomal protein S26	11.49	12.84	-2.54	0.006306	0.091896
TC1100003410.mm.1	Aatf	apoptosis antagonizing transcription factor	7.89	9.23	-2.53	8e-06	0.006496
TC1100001317.mm.1	Tubd1	tubulin, delta 1	7.2	8.54	-2.53	0.012471	0.133745
TC1500001932.mm.1	Phf5a	PHD finger protein 5A	10.09	11.43	-2.53	0.01647	0.155849
TC0400003218.mm.1	Lrrc42	leucine rich repeat containing 42	10.95	12.29	-2.52	9.4e-05	0.015654
TC0200004492.mm.1	Mfap1a; Mfap1b	microfibrillar-associated protein 1A; microfibrillar-associated protein 1B, mRNA (cDNA clone MGC:11637 IMAGE:3595848), complete cds.	11.45	12.78	-2.52	0.00192	0.052403
TC0500000825.mm.1	Npffr2	neuropeptide FF receptor 2; Synthetic construct Mus musculus clone IMAGE:100062194, MGC:190406 neuropeptide FF receptor 2 (Npffr2) mRNA, encodes complete protein.	7.46	8.8	-2.52	0.008793	0.110443
TC1300000898.mm.1	Mir692-2	microRNA 692-2	7.52	8.86	-2.52	0.028491	0.209777
TC0600002613.mm.1	Pradc1	protease-associated domain containing 1	11.53	12.86	-2.51	0.010904	0.124302
TC0800000337.mm.1	Thap1	THAP domain containing, apoptosis associated protein 1	6.93	8.26	-2.5	0.00043	0.027735
TC1600000250.mm.1	Ufd1l	ubiquitin fusion degradation 1 like	6.94	8.26	-2.5	0.006976	0.09732
TC0400002537.mm.1	Fam221b	family with sequence similarity 221, member B	5.43	6.75	-2.5	0.016275	0.154931
TC0800001954.mm.1	Got1l1	glutamic-oxaloacetic transaminase 1-like 1	4.87	6.19	-2.5	0.021947	0.182349
TC0600002741.mm.1	Mrps25	mitochondrial ribosomal protein S25	5.33	6.64	-2.49	0.000114	0.016526
TC0500000167.mm.1	Tmem60	transmembrane protein 60	8.33	9.65	-2.49	0.001667	0.049513
TC0800000783.mm.1	Use1	unconventional SNARE in the ER 1 homolog (S. cerevisiae)	5.79	7.11	-2.49	0.003073	0.064283
TC1000002265.mm.1	Ddx50	DEAD (Asp-Glu-Ala-Asp) box polypeptide 50	5.41	6.72	-2.49	0.005062	0.082395
TC1700001742.mm.1	Rps10	ribosomal protein S10	6.61	7.93	-2.49	0.006096	0.090195
TC0200004729.mm.1	Esf1	ESF1, nucleolar pre-rRNA processing protein, homolog (S. cerevisiae)	6.18	7.49	-2.49	0.009529	0.115143
TC0100000253.mm.1	Cox5b	cytochrome c oxidase subunit Vb	12.24	13.55	-2.48	0.000399	0.026723
TC1300001066.mm.1	Tbca	tubulin cofactor A	12.89	14.2	-2.48	0.001757	0.05035
TC1200000197.mm.1	Taf1b	TATA box binding protein (Tbp)-associated factor, RNA polymerase I, B	10.49	11.8	-2.48	0.001911	0.052364
TC0600003456.mm.1	Far2os1; RP23-285C21.5	fatty acyl CoA reductase 2, opposite strand 1 [Source:MGI Symbol;Acc:MGI:4415003]; novel transcript, antisense to Far2	9.72	11.03	-2.48	0.002489	0.059237
TC0400002532.mm.1	Msmp	microseminoprotein, prostate associated	5.3	6.61	-2.48	0.003256	0.066322
TC0400004088.mm.1	Zbtb48	zinc finger and BTB domain containing 48	6.62	7.93	-2.48	0.013509	0.139938
TC1700001646.mm.1	Nubp2	nucleotide binding protein 2	8.51	9.82	-2.48	0.022603	0.184943
TC1000000092.mm.1	Sf3b5	splicing factor 3b, subunit 5	5.22	6.53	-2.47	0.000151	0.018465
TC1900000170.mm.1	Eef1g	eukaryotic translation elongation factor 1 gamma	6.85	8.15	-2.47	0.001453	0.046288
TC0600000451.mm.1	Sva	seminal vesicle antigen	5.47	6.77	-2.47	0.012934	0.136583
TC1000000295.mm.1	Trappc3l	trafficking protein particle complex 3 like	10.21	11.51	-2.46	0.000788	0.035122
TC1500000587.mm.1	Cyc1	cytochrome c-1	7.48	8.78	-2.46	0.001388	0.04549
TC0X00002825.mm.1	Magt1	magnesium transporter 1	7.91	9.21	-2.46	0.003129	0.064892
TC0200004504.mm.1	Patl2	protein associated with topoisomerase II homolog 2 (yeast)	6.41	7.71	-2.46	0.005897	0.088621
TC1200000279.mm.1	Nampt	nicotinamide phosphoribosyltransferase	6.31	7.61	-2.46	0.007717	0.102641
TC1700000143.mm.1	Tcp1	t-complex protein 1	6.8	8.1	-2.46	0.00839	0.107516
TC0400000374.mm.1	Nudt2	nudix (nucleoside diphosphate linked moiety X)-type motif 2	4.92	6.22	-2.46	0.012692	0.13515
TC1100000680.mm.1	Mrpl22	mitochondrial ribosomal protein L22	10.67	11.96	-2.45	4.6e-05	0.012987
TC1100001482.mm.1	Snf8	SNF8, ESCRT-II complex subunit, homolog (S. cerevisiae)	6.5	7.79	-2.45	0.000666	0.032594
TC0100002070.mm.1	Sdhaf4	succinate dehydrogenase complex assembly factor 4	7.55	8.84	-2.45	0.005215	0.083287
TC1000001068.mm.1	Tyms-ps	thymidylate synthase, pseudogene	9.97	11.26	-2.45	0.006382	0.092504
TC1400000501.mm.1	Cdkn3	cyclin-dependent kinase inhibitor 3	4.92	6.21	-2.45	0.013783	0.141533
TC1000003200.mm.1	Olfr247; Gm10310	olfactory receptor 247; olfactory receptor 247 (Olfr247), mRNA.; predicted pseudogene 10310	9.03	10.33	-2.45	0.022002	0.182538
TC0400001446.mm.1	Mir692-3; Ftl1; Ftl2-ps	microRNA 692-3; ferritin light polypeptide 1; ferritin light polypeptide 2, pseudogene; ferritin light chain 1 (Ftl1), mRNA.	7.37	8.67	-2.45	0.023368	0.187554
TC0X00003175.mm.1	Tsr2	TSR2 20S rRNA accumulation	6.46	7.75	-2.45	0.030655	0.218356
TC0400002097.mm.1	Cpsf3l	cleavage and polyadenylation specific factor 3-like	5.9	7.19	-2.44	0.000513	0.029611
TC1900000191.mm.1	Tmem258	transmembrane protein 258	8.78	10.06	-2.43	0.000842	0.036289
TC0500000176.mm.1	Pmpcb	peptidase (mitochondrial processing) beta	7.84	9.12	-2.43	0.00234	0.05812
TC0900000132.mm.1	Chordc1	cysteine and histidine-rich domain (CHORD)-containing, zinc-binding protein 1	9	10.28	-2.43	0.002822	0.061498
TC1900000129.mm.1	Macrod1	MACRO domain containing 1	5.37	6.65	-2.43	0.015037	0.148447
TC1400001724.mm.1	Fam25c	family with sequence similarity 25, member C	6.53	7.8	-2.42	0.000193	0.020069
TC0100000268.mm.1	Mrpl30	mitochondrial ribosomal protein L30	5.91	7.18	-2.42	0.007304	0.099965
TC0800002153.mm.1	Ankrd37	ankyrin repeat domain 37	5.99	7.26	-2.42	0.031082	0.219966
TC1200001893.mm.1	Timm9	translocase of inner mitochondrial membrane 9	6.1	7.37	-2.41	9.5e-05	0.015654
TC0900001603.mm.1	Eif1b	eukaryotic translation initiation factor 1B	10.17	11.44	-2.41	0.00037	0.025978
TC1000001881.mm.1	Rps12; Snora33; Snord100	ribosomal protein S12; small nucleolar RNA, H/ACA box 33; small nucleolar RNA, C/D box 100	6.19	7.46	-2.41	0.000522	0.029893
TC0500000324.mm.1	Gpn1	GPN-loop GTPase 1	5.69	6.96	-2.41	0.00064	0.032058
TC1900001019.mm.1	Prdx5	peroxiredoxin 5	8.66	9.93	-2.41	0.00529	0.083583
TC0400003669.mm.1	Snora73b	small nucleolar RNA, H/ACA box 73b	5.11	6.39	-2.41	0.01162	0.128608
TC1600002170.mm.1	Cox17	cytochrome c oxidase assembly protein 17	5.47	6.74	-2.41	0.018225	0.164449
TC1900001749.mm.1	Eif3a	eukaryotic translation initiation factor 3, subunit A	7.89	9.16	-2.41	0.018362	0.165066
TC0600002992.mm.1	Fxyd4	FXYD domain-containing ion transport regulator 4	5.2	6.47	-2.41	0.023166	0.186854
TC0100001593.mm.1	Alyref2	Aly/REF export factor 2	5.14	6.41	-2.41	0.030348	0.217246
TC1200001022.mm.1	Cox8c	cytochrome c oxidase subunit VIIIc	5.99	7.25	-2.4	0.006418	0.092794
TC0700000635.mm.1	LOC102638521	60S ribosomal protein L23a	5.16	6.42	-2.4	0.015303	0.14974
TC0400000127.mm.1	Tmem55a	transmembrane protein 55A	7.23	8.48	-2.39	0.000325	0.024715
TC1300000463.mm.1	Tmem14c	transmembrane protein 14C	13.76	15.02	-2.39	0.004271	0.075646
TC0X00000327.mm.1	Slc25a5	solute carrier family 25 (mitochondrial carrier, adenine nucleotide translocator), member 5	11.45	12.71	-2.39	0.015281	0.149651
TC1700000346.mm.1	Nthl1	nth (endonuclease III)-like 1 (E.coli)	8.35	9.61	-2.39	0.038666	0.249527
TC1300000462.mm.1	Pak1ip1	PAK1 interacting protein 1	10.5	11.75	-2.38	0.000302	0.024064
TC1300002236.mm.1	Uqcrb	ubiquinol-cytochrome c reductase binding protein	9.63	10.88	-2.38	0.000402	0.026749
TC0100001688.mm.1	Efcab2	EF-hand calcium binding domain 2	5.16	6.41	-2.38	0.002258	0.056744
TC0700001612.mm.1	Rpl27a; Snora3	ribosomal protein L27A; small nucleolar RNA, H/ACA box 3	4.75	6	-2.38	0.003353	0.067413
TC1600001801.mm.1	Olfr206	olfactory receptor 206	8.31	9.56	-2.38	0.025499	0.197703
TC0800000962.mm.1	Gadd45gip1	growth arrest and DNA-damage-inducible, gamma interacting protein 1	4.96	6.21	-2.37	0.000737	0.033944
TC0500001612.mm.1	Fis1	fission 1 (mitochondrial outer membrane) homolog (yeast)	7.48	8.72	-2.37	0.001277	0.044011
TC1700002720.mm.1	Fshr	follicle stimulating hormone receptor	5.18	6.43	-2.37	0.019063	0.168425
TC0400004189.mm.1	Ccdc163	coiled-coil domain containing 163	5.22	6.46	-2.36	0.001205	0.04313
TC1100003158.mm.1	Emc6	ER membrane protein complex subunit 6	6.65	7.88	-2.35	4.7e-05	0.012987
TC1100004248.mm.1	Ogfod3	2-oxoglutarate and iron-dependent oxygenase domain containing 3	6.72	7.96	-2.35	7.8e-05	0.015341
TC0900002737.mm.1	Cox7a2	cytochrome c oxidase subunit VIIa 2	13.76	15	-2.35	0.001949	0.052757
TC0700000319.mm.1	Vmn1r100	vomeronasal 1 receptor 100	4.91	6.14	-2.35	0.004008	0.073211
TC1000002356.mm.1	Tfam	transcription factor A, mitochondrial	7.52	8.75	-2.35	0.004425	0.07701
TC1100001639.mm.1	Hsd17b1	hydroxysteroid (17-beta) dehydrogenase 1	6.32	7.56	-2.35	0.007932	0.104341
TC1900000999.mm.1	Mrpl49	mitochondrial ribosomal protein L49	6.52	7.75	-2.35	0.014073	0.143222
TC0900000379.mm.1	Olfr878	olfactory receptor 878	6.97	8.2	-2.35	0.01466	0.146544
TC1000002475.mm.1	Bc1	brain cytoplasmic RNA 1	8.33	9.55	-2.34	0.001071	0.040806
TC0800000172.mm.1	Agpat5	1-acylglycerol-3-phosphate O-acyltransferase 5 (lysophosphatidic acid acyltransferase, epsilon)	8.01	9.23	-2.34	0.00173	0.050289
TC1600000442.mm.1	Tctex1d2	Tctex1 domain containing 2	9.11	10.33	-2.34	0.00225	0.056664
TC1600000460.mm.1	Rpl35a	ribosomal protein L35A	5.99	7.22	-2.34	0.003139	0.065022
TC0200005383.mm.1	Zfp931	zinc finger protein 931	8.75	9.97	-2.34	0.006457	0.093094
TC1900000602.mm.1	Zdhhc16	zinc finger, DHHC domain containing 16	7.37	8.59	-2.34	0.007585	0.101596
TC0800001230.mm.1	Thap11	THAP domain containing 11	9.87	11.1	-2.34	0.012808	0.135881
TC0X00001065.mm.1	Cox7b	cytochrome c oxidase subunit VIIb	8.88	10.1	-2.33	0.000603	0.03142
TC1100000234.mm.1	Cct4	chaperonin containing Tcp1, subunit 4 (delta)	8.46	9.68	-2.33	0.004099	0.074182
TC1400002493.mm.1	Lect1	leukocyte cell derived chemotaxin 1	5.79	7.01	-2.33	0.00465	0.078856
TC1000000776.mm.1	Dnmt3l	DNA (cytosine-5-)-methyltransferase 3-like	7.26	8.48	-2.33	0.00786	0.103822
TC1800000509.mm.1	Hsd17b4	hydroxysteroid (17-beta) dehydrogenase 4	8.01	9.23	-2.33	0.042057	0.260681
TC1500000019.mm.1	Rpl37	ribosomal protein L37	14.95	16.16	-2.32	0.000118	0.016676
TC0500002840.mm.1	Plac8	placenta-specific 8	9.57	10.78	-2.32	0.003368	0.067622
TC1500000921.mm.1	Pphln1	periphilin 1	11.83	13.05	-2.32	0.00342	0.068085
TC1000002042.mm.1	Gtf3c6	general transcription factor IIIC, polypeptide 6, alpha	11.71	12.92	-2.32	0.006922	0.096981
TC1400002091.mm.1	Psme2	proteasome (prosome, macropain) activator subunit 2 (PA28 beta)	5.58	6.79	-2.32	0.010761	0.123398
TC0300002488.mm.1	Mrps21	mitochondrial ribosomal protein S21	6.97	8.18	-2.31	4.4e-05	0.012987
TC0600000961.mm.1	Noto	notochord homolog (Xenopus laevis)	6.58	7.79	-2.31	0.000104	0.015906
TC0200001663.mm.1	Nop10	NOP10 ribonucleoprotein	5.74	6.95	-2.31	0.00018	0.019653
TC0500000360.mm.1	Tacc3	transforming, acidic coiled-coil containing protein 3	12.6	13.8	-2.31	0.003163	0.065315
TC0700000019.mm.1	Rps9	ribosomal protein S9	5.37	6.58	-2.31	0.021647	0.180639
TC1700001642.mm.1	Ndufb10	NADH dehydrogenase (ubiquinone) 1 beta subcomplex, 10	5.81	7.01	-2.3	0.000484	0.029068
TC0900002185.mm.1	Atp5l	ATP synthase, H+ transporting, mitochondrial F0 complex, subunit G; ATP synthase, H+ transporting, mitochondrial F0 complex, subunit g	5.11	6.32	-2.3	0.001567	0.047916
TC1600000043.mm.1	Smim22	small integral membrane protein 22	6.01	7.21	-2.3	0.006063	0.089909
TC0300003170.mm.1	Rabggtb; Snord45c	Rab geranylgeranyl transferase, b subunit; small nucleolar RNA, C/D box 45C; RAB geranylgeranyl transferase, b subunit	6.47	7.67	-2.3	0.032923	0.22714
TC0800002955.mm.1	Cfdp1	craniofacial development protein 1	10.92	12.11	-2.29	0.000122	0.016856
TC0600000440.mm.1	Prss1	protease, serine 1 (trypsin 1); protease, serine, 1 (trypsin 1)	6.41	7.61	-2.29	0.000681	0.032677
TC0400004135.mm.1	Rer1	RER1 retention in endoplasmic reticulum 1 homolog (S. cerevisiae)	9.7	10.9	-2.29	0.001593	0.048392
TC0700000396.mm.1	Ceacam10	carcinoembryonic antigen-related cell adhesion molecule 10	9.6	10.79	-2.29	0.002029	0.053684
TC1000000279.mm.1	Hddc2	HD domain containing 2	5.3	6.49	-2.29	0.00327	0.066424
TC0200004491.mm.1	Mfap1b	microfibrillar-associated protein 1B	12.02	13.21	-2.29	0.009817	0.117071
TC0X00000675.mm.1	Xlr5b	X-linked lymphocyte-regulated 5B	8.76	9.95	-2.29	0.013089	0.137721
TC1100004182.mm.1	Eif4a3	eukaryotic translation initiation factor 4A3	11.28	12.48	-2.29	0.016221	0.154633
TC0700002693.mm.1	Timm50	translocase of inner mitochondrial membrane 50	7.02	8.21	-2.28	0.013602	0.140453
TC1400002186.mm.1	Ebpl	emopamil binding protein-like	10.57	11.76	-2.28	0.020205	0.173954
TC1400000299.mm.1	Actr8	ARP8 actin-related protein 8	8.94	10.12	-2.27	0.002133	0.055147
TC0500000539.mm.1	Smim20	small integral membrane protein 20	4.98	6.16	-2.27	0.002457	0.058955
TC0700002374.mm.1	Sult2a3	sulfotransferase family 2A, dehydroepiandrosterone (DHEA)-preferring, member 3	5.21	6.39	-2.27	0.002977	0.063261
TC1500001347.mm.1	Hrsp12	heat-responsive protein 12	6.77	7.95	-2.27	0.009535	0.115146
TC0X00000359.mm.1	Rhox10	reproductive homeobox 10	7.66	8.85	-2.27	0.011104	0.125612
TC1100001400.mm.1	Cox11	cytochrome c oxidase assembly protein 11	5.77	6.95	-2.27	0.028323	0.209027
TC1300000675.mm.1	Pcbd2	pterin 4 alpha carbinolamine dehydratase/dimerization cofactor of hepatocyte nuclear factor 1 alpha (TCF1) 2	13.05	14.23	-2.26	0.000152	0.018484
TC0500000166.mm.1	Rpl31-ps5	ribosomal protein L31, pseudogene 5	6.19	7.36	-2.26	0.001212	0.043226
TC0700000323.mm.1	Vmn1r112	vomeronasal 1 receptor 112	4.87	6.05	-2.26	0.01157	0.12838
TC0X00000677.mm.1	Xlr4b	X-linked lymphocyte-regulated 4B	11.64	12.81	-2.26	0.011687	0.128959
TC1600001838.mm.1	Zfp654	zinc finger protein 654	10.84	12.01	-2.26	0.014993	0.148229
TC0700000341.mm.1	Vmn1r104; Vmn1r152	vomeronasal 1 receptor 104 (Vmn1r104), mRNA.; vomeronasal 1 receptor 152 (Vmn1r152), mRNA.; vomeronasal 1 receptor 152; vomeronasal 1 receptor 104	4.98	6.15	-2.25	0.000173	0.019344
TC0700002440.mm.1	Calm3	calmodulin 3	7.52	8.69	-2.25	0.00053	0.029998
TC1700001791.mm.1	Ccdc167	coiled-coil domain containing 167	5.01	6.18	-2.25	0.000691	0.032898
TC0900003128.mm.1	Mlh1	mutL homolog 1 (E. coli)	7.14	8.31	-2.25	0.002428	0.058495
TC1900001768.mm.1	Slc22a30	solute carrier family 22, member 30	6.01	7.18	-2.25	0.007039	0.09789
TC0X00003428.mm.1	Xlr5c	X-linked lymphocyte-regulated 5C	8.36	9.52	-2.25	0.0106	0.122437
TC1400002625.mm.1	Commd6	COMM domain containing 6	6.66	7.83	-2.25	0.011739	0.129175
TC0300000605.mm.1	Serpini1	serine (or cysteine) peptidase inhibitor, clade I, member 1	10.3	11.47	-2.25	0.014118	0.143496
TC0X00002423.mm.1	Xlr4c	X-linked lymphocyte-regulated 4C	11.44	12.61	-2.25	0.014894	0.147876
TC0500001142.mm.1	Lrcol1	leucine rich colipase-like 1 (Lrcol1), mRNA.; leucine rich colipase-like 1	5.17	6.33	-2.24	0.000697	0.032935
TC1100002579.mm.1	Ublcp1	ubiquitin-like domain containing CTD phosphatase 1	9.21	10.37	-2.24	0.00192	0.052403
TC0800001137.mm.1	Ccdc113	coiled-coil domain containing 113	5.06	6.22	-2.24	0.00192	0.052403
TC0700003599.mm.1	Wdr73	WD repeat domain 73	6.21	7.37	-2.24	0.005041	0.082194
TC0500001098.mm.1	Dr1	down-regulator of transcription 1	7.02	8.19	-2.24	0.008831	0.11063
TC0700003940.mm.1	Trim12c	tripartite motif-containing 12C	5.36	6.53	-2.24	0.01212	0.131636
TC1100000264.mm.1	Fancl	Fanconi anemia, complementation group L	6.34	7.5	-2.23	0.000422	0.027499
TC1100000383.mm.1	Pank3	pantothenate kinase 3	6.65	7.81	-2.23	0.000559	0.030574
TC1500002337.mm.1	Pfdn5	prefoldin 5	12.88	14.03	-2.23	0.002998	0.063407
TC0800000655.mm.1	Cbr4	carbonyl reductase 4	6.01	7.16	-2.23	0.011496	0.127971
TC0400002791.mm.1	Alad	aminolevulinate, delta-, dehydratase	5.91	7.07	-2.23	0.01445	0.145394
TC0600003482.mm.1	Amn1	antagonist of mitotic exit network 1	6.23	7.38	-2.22	8.2e-05	0.015341
TC0900000918.mm.1	Anxa2	annexin A2	6.51	7.66	-2.22	0.002364	0.058264
TC0500001266.mm.1	Rplp0	ribosomal protein, large, P0	10.82	11.97	-2.22	0.003778	0.071148
TC0900001416.mm.1	Dalrd3	DALR anticodon binding domain containing 3	7.46	8.61	-2.22	0.004662	0.078906
TC1000000152.mm.1	Rpl32l	ribosomal protein L32-like	10.7	11.85	-2.22	0.005164	0.083287
TC0300003168.mm.1	Asb17os	ankyrin repeat and SOCS box-containing 17, opposite strand	8.33	9.48	-2.22	0.006005	0.089445
TC1400000602.mm.1	Snord58b	small nucleolar RNA, C/D box 58B (Snord58b), small nucleolar RNA.; small nucleolar RNA, C/D box 58B	5.48	6.63	-2.22	0.045429	0.271511
TC1400001669.mm.1	Smim4	small itegral membrane protein 4 (Smim4), long non-coding RNA.; small integral membrane protein 4; small itegral membrane protein 4	6.12	7.27	-2.21	7.9e-05	0.015341
TC1500001997.mm.1	Smc1b	structural maintenance of chromosomes 1B	6.82	7.97	-2.21	0.000334	0.025089
TC0800002023.mm.1	Leprotl1	leptin receptor overlapping transcript-like 1	6.03	7.17	-2.21	0.000493	0.029343
TC0100001258.mm.1	Tmem9	transmembrane protein 9	9.36	10.5	-2.21	0.001472	0.046468
TC0900001467.mm.1	Ccdc12	coiled-coil domain containing 12	9.54	10.68	-2.21	0.0031	0.064642
TC0400003216.mm.1	Tceanc2	transcription elongation factor A (SII) N-terminal and central domain containing 2	8.04	9.19	-2.21	0.003348	0.067367
TC1700001264.mm.1	Dync2li1	dynein cytoplasmic 2 light intermediate chain 1	6.32	7.47	-2.21	0.005656	0.086622
TC0700004516.mm.1	Ifitm6	interferon induced transmembrane protein 6	11.32	12.46	-2.21	0.009546	0.115215
TC0400000018.mm.1	Chchd7	coiled-coil-helix-coiled-coil-helix domain containing 7; coiled-coil-helix-coiled-coil-helix domain containing 7 (Chchd7), transcript variant 1, mRNA.	5.11	6.25	-2.21	0.01411	0.14344
TC1100001151.mm.1	Sdf2	stromal cell derived factor 2	12.47	13.62	-2.21	0.015146	0.148926
TC1500001105.mm.1	Tarbp2	TAR (HIV) RNA binding protein 2; TAR (HIV) RNA binding protein 2 (Tarbp2), transcript variant 1, mRNA.	6.38	7.52	-2.21	0.022905	0.185659
TC1300002306.mm.1	Trip13	thyroid hormone receptor interactor 13	6.44	7.58	-2.21	0.026323	0.201246
TC0700000831.mm.1	Pih1d1	PIH1 domain containing 1	5.81	6.95	-2.2	0.000144	0.018183
TC1700000060.mm.1	Dynlt1b	dynein light chain Tctex-type 1B	13.91	15.05	-2.2	0.000293	0.023703
TC1700001388.mm.1	Dynlt1f; Dynlt1c	dynein light chain Tctex-type 1F; dynein light chain Tctex-type 1C (Dynlt1c), mRNA.	7.69	8.83	-2.2	0.000451	0.028151
TC1900000903.mm.1	Aip	aryl-hydrocarbon receptor-interacting protein	6.06	7.2	-2.2	0.001261	0.043731
TC0300002305.mm.1	Rhbg; Tsacc	Rhesus blood group-associated B glycoprotein; TSSK6 activating co-chaperone	6.68	7.82	-2.2	0.003934	0.072441
TC0500002306.mm.1	Bod1l	biorientation of chromosomes in cell division 1-like	8.33	9.47	-2.2	0.008116	0.105701
TC0X00001797.mm.1	Rbm3	RNA binding motif protein 3	6.33	7.46	-2.19	0.002453	0.058884
TC0500001392.mm.1	Arpc3	actin related protein 2/3 complex, subunit 3	8.61	9.74	-2.19	0.003259	0.066325
TC1000001822.mm.1	Pex7	peroxisomal biogenesis factor 7	8.25	9.38	-2.19	0.007831	0.103585
TC0500000432.mm.1	Stx18	syntaxin 18	7.87	9	-2.19	0.010793	0.123654
TC1900000097.mm.1	Znhit2	zinc finger, HIT domain containing 2	7.73	8.86	-2.19	0.013891	0.14221
TC0X00003159.mm.1	Tmem29	transmembrane protein 29	5.43	6.55	-2.18	0.000156	0.018697
TC1100002449.mm.1	Erlec1	endoplasmic reticulum lectin 1	7.59	8.72	-2.18	0.000298	0.023934
TC0800001842.mm.1	Defa-rs1	defensin, alpha, related sequence 1	6.53	7.65	-2.18	0.00184	0.051457
TC0100000957.mm.1	Fam174a	family with sequence similarity 174, member A	7.76	8.88	-2.18	0.003816	0.071452
TC1_GL456211_random00000010.mm.1	LOC100041057; C130026I21Rik	sp110 nuclear body protein-like; RIKEN cDNA C130026I21 gene	7.43	8.55	-2.18	0.005033	0.082152
TC1400000486.mm.1	Styx	serine/threonine/tyrosine interaction protein	6.61	7.74	-2.18	0.00636	0.092376
TC0900001441.mm.1	Nme6	NME/NM23 nucleoside diphosphate kinase 6	6.68	7.81	-2.18	0.009864	0.117368
TC0400000507.mm.1	Nans	N-acetylneuraminic acid synthase (sialic acid synthase)	5.82	6.94	-2.17	0.002466	0.059057
TC0300001621.mm.1	Mrps28	mitochondrial ribosomal protein S28	5.48	6.6	-2.17	0.006506	0.093566
TC0100001952.mm.1	Cops5	COP9 (constitutive photomorphogenic) homolog, subunit 5 (Arabidopsis thaliana); COP9 (constitutive photomorphogenic) homolog, subunit 5 (Arabidopsis thaliana) (Cops5), mRNA.	11.71	12.82	-2.17	0.00929	0.113678
TC1700001020.mm.1	Clpp	caseinolytic mitochondrial matrix peptidase proteolytic subunit; ClpP caseinolytic peptidase, ATP-dependent, proteolytic subunit	6.33	7.45	-2.17	0.017763	0.16234
TC0700003987.mm.1	Mrps36-ps2	mitochondrial ribosomal protein S36, pseudogene 2	9.99	11.1	-2.16	0.000776	0.034832
TC1300001367.mm.1	Tcstv3	2-cell-stage, variable group, member 3	8.44	9.55	-2.16	0.003127	0.064892
TC0500000230.mm.1	Hspe1-ps3	heat shock protein 1 (chaperonin 10), pseudogene 3	10.24	11.35	-2.16	0.003371	0.067631
TC0X00003427.mm.1	Xlr5a	X-linked lymphocyte-regulated 5A	8.52	9.63	-2.16	0.009619	0.115711
TC0100001170.mm.1	Fam72a	family with sequence similarity 72, member A	9.9	11.01	-2.16	0.01187	0.130242
TC0X00000439.mm.1	Rbmx2	RNA binding motif protein, X-linked 2	7.63	8.74	-2.16	0.025557	0.197911
TC1800000798.mm.1	Snord58b	small nucleolar RNA, C/D box 58B	5.39	6.5	-2.16	0.031857	0.223177
TC1700002191.mm.1	Rpl7l1	ribosomal protein L7-like 1	7.03	8.14	-2.16	0.038089	0.247193
TC0500002152.mm.1	Tyms	thymidylate synthase	9.88	10.99	-2.15	5.4e-05	0.013267
TC1400002348.mm.1	Npm2	nucleophosmin/nucleoplasmin 2	14.74	15.84	-2.15	0.000299	0.023969
TC1900001227.mm.1	Ostf1	osteoclast stimulating factor 1	7.76	8.87	-2.15	0.000343	0.02547
TC0300001824.mm.1	Dnajc19	DnaJ (Hsp40) homolog, subfamily C, member 19	6.17	7.27	-2.15	0.000397	0.026723
TC0200002872.mm.1	Optn	optineurin	7.64	8.74	-2.15	0.000944	0.038466
TC1100001231.mm.1	Zfp830	zinc finger protein 830	8.03	9.13	-2.15	0.001531	0.047557
TC0600000044.mm.1	Tac1	tachykinin 1	5.48	6.58	-2.15	0.004511	0.07755
TC0X00002993.mm.1	Timm8a1	translocase of inner mitochondrial membrane 8A1	6.67	7.77	-2.15	0.010254	0.120032
TC0X00002059.mm.1	Upf3b	UPF3 regulator of nonsense transcripts homolog B (yeast)	8.91	10.01	-2.15	0.010379	0.120986
TC1700001381.mm.1	Dynlt1a	dynein light chain Tctex-type 1A; dynein light chain Tctex-type 1A (Dynlt1a), mRNA.	10.09	11.19	-2.14	0.000444	0.02802
TC1800001190.mm.1	Pfdn1	prefoldin 1	8.16	9.25	-2.14	0.001134	0.041945
TC0600002492.mm.1	Tgoln1; Tgoln2	trans-golgi network protein; trans-golgi network protein 2; Synthetic construct Mus musculus clone IMAGE:100063853, MGC:193320 trans-golgi network protein 2 (Tgoln2) mRNA, encodes complete protein.	8.22	9.33	-2.14	0.001594	0.048392
TC1300001201.mm.1	Smim15	small integral membrane protein 15	7.96	9.05	-2.14	0.003481	0.068645
TC0300002968.mm.1	Aimp1	aminoacyl tRNA synthetase complex-interacting multifunctional protein 1	7.4	8.5	-2.14	0.006619	0.094304
TC0300000866.mm.1	Tdrkh	tudor and KH domain containing protein	7.07	8.16	-2.14	0.007813	0.103476
TC0600002781.mm.1	Kbtbd8os; RP24-67N3.2	kelch repeat and BTB (POZ) domain containing 8, opposite strand [Source:MGI Symbol;Acc:MGI:1919467]; novel transcript (1700010K10Rik)	5.67	6.77	-2.14	0.009849	0.117253
TC1700001192.mm.1	Ndufaf7	NADH dehydrogenase (ubiquinone) 1 alpha subcomplex assembly factor 7	8.28	9.37	-2.14	0.015269	0.149644
TC1300002773.mm.1	Zfp953; ZFP953	zinc finger protein 953; Protein Zfp953	6.45	7.55	-2.14	0.022465	0.184516
TC1100003198.mm.1	Pafah1b1	platelet-activating factor acetylhydrolase, isoform 1b, subunit 1	9.59	10.68	-2.14	0.029039	0.211916
TC0900002719.mm.1	Gsta2	glutathione S-transferase, alpha 2 (Yc2)	6.93	8.02	-2.13	0.000847	0.036392
TC0400002536.mm.1	Hint2	histidine triad nucleotide binding protein 2	5.49	6.58	-2.13	0.000859	0.036696
TC1700000477.mm.1	Rpl10a	ribosomal protein L10A	5.79	6.88	-2.13	0.001081	0.041039
TC1500000022.mm.1	Ttc33	tetratricopeptide repeat domain 33	8.06	9.16	-2.13	0.005909	0.088662
TC1700001017.mm.1	Dus3l	dihydrouridine synthase 3-like (S. cerevisiae)	5.66	6.75	-2.13	0.01019	0.119527
TC0900000810.mm.1	Rpl4	ribosomal protein L4	14.22	15.31	-2.12	0.000428	0.027672
TC1000000830.mm.1	Wdr18	WD repeat domain 18	5.87	6.96	-2.12	0.003026	0.063723
TC0600001862.mm.1	Ndufa4	NADH dehydrogenase (ubiquinone) 1 alpha subcomplex, 4	11.7	12.79	-2.12	0.006364	0.092416
TC0100002184.mm.1	Lman2l	lectin, mannose-binding 2-like	7.58	8.66	-2.12	0.022008	0.182539
TC1100003024.mm.1	Rangrf	RAN guanine nucleotide release factor	6.38	7.46	-2.12	0.022379	0.184202
TC1000003090.mm.1	Xrcc6bp1	XRCC6 binding protein 1	5.84	6.92	-2.11	0.000873	0.037003
TC0600001821.mm.1	Shfm1	split hand/foot malformation (ectrodactyly) type 1	11.39	12.47	-2.11	0.00275	0.06047
TC0100002725.mm.1	Sp110	Sp110 nuclear body protein	9.44	10.52	-2.11	0.004958	0.081502
TC1300001733.mm.1	Uqcrfs1	ubiquinol-cytochrome c reductase, Rieske iron-sulfur polypeptide 1	5.9	6.97	-2.1	8e-06	0.006565
TC0900001016.mm.1	Leo1	Leo1, Paf1/RNA polymerase II complex component, homolog (S. cerevisiae)	9.52	10.59	-2.1	0.002023	0.053578
TC0X00001888.mm.1	Drr1	developmentally regulated repeat element-containing transcript 1	14.23	15.31	-2.1	0.002263	0.056805
TC1900001002.mm.1	Sac3d1	SAC3 domain containing 1	5.6	6.67	-2.1	0.010656	0.12279
TC0900001374.mm.1	Tusc2	tumor suppressor candidate 2	5.53	6.59	-2.09	4.8e-05	0.013052
TC0700000014.mm.1	Ndufa3	NADH dehydrogenase (ubiquinone) 1 alpha subcomplex, 3	6.22	7.29	-2.09	0.001833	0.051415
TC0800002596.mm.1	Rnaseh2a	ribonuclease H2, large subunit	5.94	7	-2.09	0.004349	0.076516
TC1200000294.mm.1	Twistnb	twist basic helix-loop-helix transcription factor 1 neighbor; TWIST neighbor	10.12	11.19	-2.09	0.011343	0.127216
TC1100000622.mm.1	Meikin	meiotic kinetochore factor	8.07	9.13	-2.09	0.023936	0.190028
TC0700003851.mm.1	Rnf121	ring finger protein 121	6.66	7.72	-2.09	0.033605	0.229994
TC0100002739.mm.1	Ncl	nucleolin	11.84	12.9	-2.08	0.001162	0.042403
TC1000003198.mm.1	Olfr819	olfactory receptor 819	9.09	10.15	-2.08	0.003869	0.071915
TC0200000200.mm.1	Mir297a-3	microRNA 297a-3 [Source:MGI Symbol;Acc:MGI:3718465]	7.28	8.33	-2.08	0.008071	0.105434
TC1900000964.mm.1	Drap1	Dr1 associated protein 1 (negative cofactor 2 alpha)	9.53	10.57	-2.07	0.000166	0.019142
TC0700003992.mm.1	Mrpl17	mitochondrial ribosomal protein L17	6.74	7.79	-2.07	0.000883	0.037243
TC0100001526.mm.1	Creg1	cellular repressor of E1A-stimulated genes 1	7.15	8.2	-2.07	0.010537	0.122099
TC0600002337.mm.1	Lsm5	LSM5 homolog, U6 small nuclear RNA associated (S. cerevisiae)	8.5	9.55	-2.07	0.015023	0.148397
TC0500002029.mm.1	Dnaja1-ps	DnaJ (Hsp40) homolog, subfamily A, member 1, pseudogene	9.9	10.95	-2.07	0.016802	0.157244
TC0800002452.mm.1	Cib3	calcium and integrin binding family member 3	5.31	6.36	-2.07	0.020788	0.176528
TC1700001366.mm.1	Tmem242	transmembrane protein 242	6.22	7.27	-2.07	0.037809	0.246417
TC0100003518.mm.1	Dusp12	dual specificity phosphatase 12	7.63	8.67	-2.06	0.005699	0.086745
TC0400003777.mm.1	Tceb3	transcription elongation factor B (SIII), polypeptide 3	6.52	7.56	-2.06	0.006615	0.094276
TC0700002080.mm.1	Mrpl23	mitochondrial ribosomal protein L23	5.2	6.24	-2.06	0.008121	0.105704
TC1900000531.mm.1	Hhex	hematopoietically expressed homeobox	6.21	7.25	-2.05	0.000737	0.033944
TC1200000368.mm.1	Immp2l	IMP2 inner mitochondrial membrane peptidase-like (S. cerevisiae); IMP2 inner mitochondrial membrane peptidase-like (S. cerevisiae) (Immp2l), nuclear gene encoding mitochondrial protein, mRNA.	6.03	7.07	-2.05	0.002938	0.062887
TC1000002562.mm.1	Zfp938	zinc finger protein 938	8.98	10.02	-2.05	0.002972	0.063214
TC1400002392.mm.1	Itm2b	integral membrane protein 2B	12.82	13.85	-2.05	0.003538	0.069167
TC0X00001983.mm.1	Slx	Sycp3 like X-linked	5.77	6.81	-2.05	0.014168	0.143735
TC0700002191.mm.1	Nlrp2	NLR family, pyrin domain containing 2; Synthetic construct Mus musculus clone IMAGE:100062160, MGC:190389 NLR family, pyrin domain containing 2 (Nlrp2) mRNA, encodes complete protein.	11.72	12.75	-2.04	0.001004	0.039613
TC1400000088.mm.1	Mnd1-ps	Mnd1 retrotransposed pseudogene	5.41	6.44	-2.04	0.003721	0.070938
TC0200002170.mm.1	Naa20	N(alpha)-acetyltransferase 20, NatB catalytic subunit	7.71	8.74	-2.04	0.013339	0.138864
TC0400001487.mm.1	Smim12	small integral membrane protein 12	6.63	7.66	-2.04	0.024872	0.194681
TC0400001668.mm.1	Fuca1	fucosidase, alpha-L- 1, tissue	9.43	10.45	-2.03	0.000376	0.026067
TC0400001450.mm.1	Mrps15	mitochondrial ribosomal protein S15	6.77	7.79	-2.03	0.001961	0.052851
TC1500000663.mm.1	Gcat; Galr3	glycine C-acetyltransferase (2-amino-3-ketobutyrate-coenzyme A ligase); galanin receptor 3; galanin receptor 3 (Galr3), mRNA.	6.08	7.1	-2.03	0.007506	0.101219
TC0200005107.mm.1	Wfdc15a	WAP four-disulfide core domain 15A	5.75	6.77	-2.03	0.009167	0.113335
TC1200001597.mm.1	Bcap29	B cell receptor associated protein 29	8.38	9.4	-2.03	0.009676	0.116119
TC0500002484.mm.1	Rpl9	ribosomal protein L9	5.83	6.85	-2.03	0.011322	0.12711
TC0500000981.mm.1	Cops4	COP9 (constitutive photomorphogenic) homolog, subunit 4 (Arabidopsis thaliana)	10.61	11.63	-2.03	0.011686	0.128959
TC0800002414.mm.1	Snora68	small nucleolar RNA, H/ACA box 68	5.03	6.05	-2.03	0.013665	0.140737
TC1700000939.mm.1	Oard1	O-acyl-ADP-ribose deacylase 1	8.41	9.44	-2.03	0.018603	0.16613
TC0600002206.mm.1	Rn4.5s	4.5S RNA; 4.5S RNA (Rn4.5s), ribosomal RNA.	12.69	13.72	-2.03	0.037	0.243698
TC0700001349.mm.1	Ndufc2	NADH dehydrogenase (ubiquinone) 1, subcomplex unknown, 2	12.55	13.56	-2.02	0.000146	0.018273
TC1200001715.mm.1	Strn3	striatin, calmodulin binding protein 3	6.76	7.77	-2.02	0.000979	0.039269
TC1400000231.mm.1	Rps24	ribosomal protein S24	7.05	8.06	-2.02	0.00189	0.052309
TC1300002775.mm.1	Zfp58	zinc finger protein 58	11.04	12.05	-2.02	0.00289	0.062339
TC0X00001784.mm.1	Pqbp1	polyglutamine binding protein 1	7.36	8.38	-2.02	0.003017	0.063633
TC0400002637.mm.1	Mrpl50	mitochondrial ribosomal protein L50	9.87	10.89	-2.02	0.004475	0.07739
TC0700004282.mm.1	Eif3c	eukaryotic translation initiation factor 3, subunit C	9.9	10.92	-2.02	0.008554	0.108659
TC0100002936.mm.1	Tsn	translin	12.92	13.93	-2.02	0.009558	0.115253
TC0300002752.mm.1	Stxbp3	syntaxin binding protein 3	8	9.02	-2.02	0.009771	0.116846
TC0500001593.mm.1	Zp3	zona pellucida glycoprotein 3	16.04	17.04	-2.01	7.9e-05	0.015341
TC0200000339.mm.1	Thnsl1	threonine synthase-like 1 (bacterial)	7.08	8.08	-2.01	0.001226	0.043466
TC0700000234.mm.1	Ap2s1	adaptor-related protein complex 2, sigma 1 subunit	7.38	8.39	-2.01	0.002951	0.063059
TC1600001961.mm.1	Mrpl39	mitochondrial ribosomal protein L39	10.42	11.42	-2.01	0.00827	0.106557
TC0600001903.mm.1	Asz1	ankyrin repeat, SAM and basic leucine zipper domain containing 1	10.36	11.37	-2.01	0.010049	0.11862
TC0X00003386.mm.1	Ssx9	synovial sarcoma, X breakpoint 9; Synthetic construct Mus musculus clone IMAGE:100014880, MGC:180300 synovial sarcoma, X breakpoint 9 (Ssx9) mRNA, encodes complete protein.	5.26	6.27	-2.01	0.02592	0.199458
TC0700001974.mm.1	Mgmt	O-6-methylguanine-DNA methyltransferase	6.34	7.34	-2	0.00024	0.021923
TC0700004296.mm.1	Aldoa	aldolase A, fructose-bisphosphate	5.66	6.66	-2	0.001771	0.050576
TC0300000754.mm.1	Krtcap2	keratinocyte associated protein 2	5.16	6.15	-2	0.00475	0.079613
TC0900002325.mm.1	Wdr61	WD repeat domain 61	6.51	7.51	-2	0.007796	0.103333
TC0500002263.mm.1	Bloc1s4	biogenesis of lysosomal organelles complex-1, subunit 4, cappuccino; biogenesis of organelles complex-1, subunit 4, cappuccino	10.07	11.07	-2	0.016449	0.155763
TC0800000674.mm.1	Tmem192	transmembrane protein 192	7.34	8.34	-2	0.043775	0.26561
TC1500002209.mm.1	Fmnl3	formin-like 3	13.26	12.27	2	0.00124	0.043479
TC0700003009.mm.1	Nucb1	nucleobindin 1	9.4	8.4	2	0.003249	0.066258
TC0M00000023.mm.1	mt-Tc	mitochondrially encoded tRNA cysteine [Source:MGI Symbol;Acc:MGI:102490]	6.9	5.91	2	0.004294	0.075848
TC1700001084.mm.1	Ddx11	DEAD/H (Asp-Glu-Ala-Asp/His) box helicase 11	10.48	9.48	2	0.005328	0.084031
TC0500002325.mm.1	Tapt1	transmembrane anterior posterior transformation 1	11.26	10.26	2	0.007447	0.10107
TC1100002918.mm.1	Epn2	epsin 2	12.06	11.07	2	0.017206	0.159535
TC1000002612.mm.1	Rtcb	RNA 2,3-cyclic phosphate and 5-OH ligase; RNA 2',3'-cyclic phosphate and 5'-OH ligase	11.46	10.46	2.01	0.00036	0.025794
TC1000002693.mm.1	Elk3	ELK3, member of ETS oncogene family	8.93	7.92	2.01	0.000453	0.028244
TC1300000919.mm.1	Glrx	glutaredoxin	13.13	12.12	2.01	0.000592	0.031336
TC0200000591.mm.1	Sh2d3c	SH2 domain containing 3C	9.88	8.87	2.01	0.000788	0.035122
TC1000000693.mm.1	Zwint	ZW10 interactor	9.36	8.35	2.01	0.000798	0.03524
TC0700002458.mm.1	Psg20	pregnancy-specific glycoprotein 20	10.65	9.64	2.01	0.012404	0.133417
TC0600000229.mm.1	Calu	calumenin	10.27	9.26	2.01	0.013379	0.139135
TC1500001966.mm.1	Poldip3	polymerase (DNA-directed), delta interacting protein 3	8.82	7.81	2.01	0.014649	0.146505
TC1400001315.mm.1	Farp1	FERM, RhoGEF (Arhgef) and pleckstrin domain protein 1 (chondrocyte-derived); Synthetic construct Mus musculus clone IMAGE:100063448, MGC:191087 FERM, RhoGEF (Arhgef) and pleckstrin domain protein 1 (chondrocyte-derived) (Farp1) mRNA, encodes complete protein.	13.35	12.34	2.01	0.035012	0.235758
TC0500001632.mm.1	Sap25; Lrch4; Gm20605	sin3 associated polypeptide; leucine-rich repeats and calponin homology (CH) domain containing 4; predicted gene 20605; Synthetic construct Mus musculus clone IMAGE:100062047, MGC:190336 sin3A-binding protein, SAP25 (Sap25) mRNA, encodes complete protein.	10.26	9.24	2.02	9e-06	0.006964
TC1500001585.mm.1	Mtss1	metastasis suppressor 1	11.68	10.66	2.02	0.000389	0.026569
TC0900003178.mm.1	Gpd1l	glycerol-3-phosphate dehydrogenase 1-like	9.68	8.66	2.02	0.003248	0.066258
TC0100000937.mm.1	Farp2	FERM, RhoGEF and pleckstrin domain protein 2	10.08	9.07	2.02	0.004364	0.076644
TC1000002381.mm.1	Cabin1	calcineurin binding protein 1	11.07	10.05	2.02	0.016572	0.156335
TC0200002366.mm.1	Trp53inp2	transformation related protein 53 inducible nuclear protein 2	7.56	6.54	2.02	0.018983	0.168056
TC0700002643.mm.1	Hnrnpul1	heterogeneous nuclear ribonucleoprotein U-like 1	9.29	8.26	2.03	0.000418	0.027382
TC0700002977.mm.1	Med25	mediator complex subunit 25; mediator of RNA polymerase II transcription, subunit 25 homolog (yeast)	12.24	11.23	2.03	0.001131	0.041938
TC1800000648.mm.1	Napg	N-ethylmaleimide sensitive fusion protein attachment protein gamma	7.57	6.54	2.03	0.001326	0.044524
TC1000002445.mm.1	Trappc10	trafficking protein particle complex 10; Synthetic construct Mus musculus clone IMAGE:100062753, MGC:190949 trafficking protein particle complex 10 (Trappc10) mRNA, encodes complete protein.	11.57	10.55	2.03	0.001367	0.045074
TC1000000866.mm.1	Csnk1g2	casein kinase 1, gamma 2	10.09	9.06	2.03	0.00154	0.04766
TC0800002734.mm.1	Ciapin1	cytokine induced apoptosis inhibitor 1	10.3	9.28	2.03	0.004249	0.075395
TC0800001518.mm.1	Spire2	spire homolog 2 (Drosophila)	8.88	7.85	2.04	0.000483	0.029068
TC1000000870.mm.1	Dot1l	DOT1-like, histone H3 methyltransferase (S. cerevisiae); Synthetic construct Mus musculus clone IMAGE:100068096, MGC:195713 DOT1-like, histone H3 methyltransferase (S. cerevisiae) (Dot1l) mRNA, encodes complete protein.	10.77	9.74	2.04	0.001894	0.052309
TC1700001738.mm.1	Grm4	glutamate receptor, metabotropic 4	7.78	6.76	2.04	0.002962	0.06309
TC1100001077.mm.1	Myo1c	myosin IC	10.49	9.45	2.04	0.004745	0.079613
TC0200005015.mm.1	Rbl1	retinoblastoma-like 1 (p107)	10.59	9.56	2.04	0.042949	0.262976
TC0800002320.mm.1	Trim75	tripartite motif-containing 75	13.17	12.13	2.05	0.001968	0.052908
TC1900001023.mm.1	Gpr137	G protein-coupled receptor 137	9.18	8.15	2.05	0.004495	0.077517
TC0200001382.mm.1	Ambra1	autophagy/beclin 1 regulator 1	13.44	12.41	2.05	0.004887	0.080903
TC1100000930.mm.1	Ybx2	Y box protein 2	13.67	12.64	2.05	0.015809	0.152452
TC0500001783.mm.1	Wasf3	WAS protein family, member 3	10.6	9.56	2.05	0.016049	0.153675
TC1200001155.mm.1	AF357428	snoRNA AF357428 [Source:MGI Symbol;Acc:MGI:3053436]	6.04	5.01	2.05	0.018963	0.167972
TC0700004215.mm.1	Usp31	ubiquitin specific peptidase 31	10.71	9.68	2.05	0.038	0.24684
TC1100004227.mm.1	Stra13	stimulated by retinoic acid 13; Synthetic construct Mus musculus clone IMAGE:100062084, MGC:190346 stimulated by retinoic acid 13 (Stra13) mRNA, encodes complete protein.	13.95	12.91	2.06	0.000481	0.029056
TC1200002108.mm.1	Angel1	angel homolog 1 (Drosophila)	10.58	9.54	2.06	0.0014	0.045659
TC0100001262.mm.1	Kif21b	kinesin family member 21B	7.35	6.3	2.06	0.002365	0.058264
TC0800001609.mm.1	Pex11g	peroxisomal biogenesis factor 11 gamma	8	6.96	2.06	0.002796	0.061096
TC0800002535.mm.1	Usp38	ubiquitin specific peptidase 38	10.49	9.45	2.06	0.00343	0.068124
TC1900000073.mm.1	Cfl1	cofilin 1, non-muscle	13.99	12.94	2.06	0.004146	0.074497
TC1700001633.mm.1	Tsc2	tuberous sclerosis 2; tuberous sclerosis 2 (Tsc2), transcript variant 2, mRNA.; tuberous sclerosis 2 (Tsc2), transcript variant 1, mRNA.	9.43	8.39	2.06	0.005259	0.083287
TC0M00000029.mm.1	mt-Tp	mitochondrially encoded tRNA proline [Source:MGI Symbol;Acc:MGI:102478]	10.15	9.11	2.06	0.006606	0.094205
TC1100000916.mm.1	Trp53	transformation related protein 53	9.47	8.43	2.06	0.007144	0.098819
TC1600001479.mm.1	Apod	apolipoprotein D	7.35	6.3	2.06	0.010095	0.118915
TC1900000881.mm.1	Ppp6r3	protein phosphatase 6, regulatory subunit 3	12.67	11.62	2.07	0.001721	0.050244
TC0500001253.mm.1	Coq5	coenzyme Q5 homolog, methyltransferase (yeast)	7.55	6.49	2.07	0.003773	0.071102
TC1000002458.mm.1	Syde1	synapse defective 1, Rho GTPase, homolog 1 (C. elegans)	9.03	7.98	2.07	0.010339	0.120657
TC0500003066.mm.1	Git2	G protein-coupled receptor kinase-interactor 2	10.89	9.84	2.07	0.011358	0.127315
TC0M00000005.mm.1	ND2	NADH dehydrogenase subunit 2	13.03	11.98	2.07	0.012246	0.132407
TC1000000524.mm.1	Sh3rf3	SH3 domain containing ring finger 3	7.83	6.77	2.08	0.000825	0.035967
TC0600001696.mm.1	Etnk1	ethanolamine kinase 1	11.29	10.24	2.08	0.011234	0.126386
TC0900001504.mm.1	Clasp2	CLIP associating protein 2; CLIP associating protein 2 (Clasp2), transcript variant 1, mRNA.	9.07	8.01	2.09	0.001866	0.051852
TC1600002128.mm.1	Erg	avian erythroblastosis virus E-26 (v-ets) oncogene related	7.81	6.75	2.09	0.003782	0.071157
TC0900002038.mm.1	Ei24	etoposide induced 2.4 mRNA; Synthetic construct Mus musculus clone IMAGE:100014979, MGC:180328 etoposide induced 2.4 mRNA (Ei24) mRNA, encodes complete protein.	11.05	9.97	2.1	0.001258	0.043677
TC1000003120.mm.1	Nab2	Ngfi-A binding protein 2	8.94	7.87	2.1	0.00434	0.076413
TC0200004126.mm.1	Atg13	autophagy related 13	9.9	8.83	2.1	0.006018	0.089585
TC1000003159.mm.1	Rab5b	RAB5B, member RAS oncogene family	9.06	8	2.1	0.00737	0.100543
TC0800002804.mm.1	Mir297a-2	microRNA 297a-2	8.74	7.67	2.1	0.021346	0.179078
TC0400001722.mm.1	Ddost	dolichyl-di-phosphooligosaccharide-protein glycotransferase	11.81	10.74	2.1	0.026289	0.201174
TC0500000732.mm.1	Paics	phosphoribosylaminoimidazole carboxylase, phosphoribosylaminoribosylaminoimidazole, succinocarboxamide synthetase	10.37	9.29	2.11	0.002053	0.053878
TC1500001006.mm.1	Mir6960	microRNA 6960	7.2	6.13	2.11	0.023809	0.189424
TC0500001746.mm.1	Lmtk2	lemur tyrosine kinase 2	8.62	7.54	2.11	0.046862	0.275941
TC1500000699.mm.1	Cacna1i	calcium channel, voltage-dependent, alpha 1I subunit	8.63	7.55	2.12	0.000271	0.022762
TC1000003218.mm.1	Atp5d	ATP synthase, H+ transporting, mitochondrial F1 complex, delta subunit	7.27	6.19	2.12	0.000652	0.032253
TC1100004195.mm.1	Enthd2	ENTH domain containing 2	8.45	7.37	2.12	0.002526	0.059636
TC1700001209.mm.1	Galm	galactose mutarotase	14.2	13.12	2.12	0.005239	0.083287
TC1700000603.mm.1	Wdr46	WD repeat domain 46	7.87	6.79	2.12	0.01028	0.120234
TC1000002511.mm.1	Ap3d1	adaptor-related protein complex 3, delta 1 subunit	11.11	10.03	2.12	0.015052	0.148531
TC0700001345.mm.1	Gab2	growth factor receptor bound protein 2-associated protein 2	11.61	10.53	2.12	0.033294	0.228836
TC0400001608.mm.1	Slc9a1; Mir5122	solute carrier family 9 (sodium/hydrogen exchanger), member 1; microRNA 5122	12.38	11.29	2.13	0.000551	0.030395
TC0700002611.mm.1	Cd177	CD177 antigen	12.42	11.33	2.13	0.002547	0.059833
TC0800000125.mm.1	Tmco3	transmembrane and coiled-coil domains 3	8.2	7.11	2.13	0.014261	0.144227
TC0700004643.mm.1	Pak4	p21 protein (Cdc42/Rac)-activated kinase 4	11.41	10.32	2.14	0.005907	0.088658
TC0800003225.mm.1	Zdhhc2	zinc finger, DHHC domain containing 2	6.13	5.03	2.14	0.024677	0.193851
TC1600000278.mm.1	Dvl3	dishevelled 3, dsh homolog (Drosophila); Synthetic construct Mus musculus clone IMAGE:100016399, MGC:184544 dishevelled 3, dsh homolog (Drosophila) (Dvl3) mRNA, encodes complete protein.	13.41	12.31	2.15	8.2e-05	0.015341
TC0300003249.mm.1	Hiat1	hippocampus abundant gene transcript 1	11	9.89	2.15	9.6e-05	0.015654
TC1100001908.mm.1	Llgl2	lethal giant larvae homolog 2 (Drosophila)	8.31	7.21	2.15	0.000271	0.022762
TC1300000868.mm.1	Mir466f-4	microRNA 466f-4 [Source:MGI Symbol;Acc:MGI:3783374]	8.73	7.62	2.15	0.000444	0.02802
TC0400003697.mm.1	Wdtc1	WD and tetratricopeptide repeats 1	15.47	14.36	2.15	0.000525	0.029893
TC1500001174.mm.1	Wdr70	WD repeat domain 70	12.05	10.95	2.15	0.002499	0.059345
TC1700002337.mm.1	Rfx2	regulatory factor X, 2 (influences HLA class II expression)	10.63	9.52	2.15	0.002603	0.060021
TC1700001950.mm.1	Prrc2a	proline-rich coiled-coil 2A	10.14	9.03	2.15	0.003	0.063436
TC1500001062.mm.1	Acvr1b	activin A receptor, type 1B	8.97	7.87	2.15	0.016045	0.153663
TC1200002402.mm.1	Cdc42bpb	CDC42 binding protein kinase beta	12.51	11.4	2.16	0.005694	0.086693
TC1000003117.mm.1	Shmt2	serine hydroxymethyltransferase 2 (mitochondrial)	11.36	10.24	2.16	0.006047	0.089792
TC0X00001782.mm.1	Ccdc120	coiled-coil domain containing 120	11.52	10.41	2.16	0.007914	0.10419
TC0400000284.mm.1	Rngtt	RNA guanylyltransferase and 5-phosphatase; RNA guanylyltransferase and 5'-phosphatase	9.95	8.84	2.16	0.012485	0.133782
TC1200000786.mm.1	Dcaf4	DDB1 and CUL4 associated factor 4	8.1	6.99	2.17	0.000772	0.0347
TC1100002028.mm.1	Hgs	HGF-regulated tyrosine kinase substrate	13.16	12.04	2.17	0.001205	0.04313
TC0700000827.mm.1	Nosip	nitric oxide synthase interacting protein	8.79	7.67	2.18	0.002862	0.061997
TC0400004004.mm.1	Plod1	procollagen-lysine, 2-oxoglutarate 5-dioxygenase 1	7.8	6.67	2.18	0.005371	0.0844
TC0200003717.mm.1	Mettl8	methyltransferase like 8	9.33	8.21	2.18	0.00565	0.086566
TC1000002524.mm.1	Sgta	small glutamine-rich tetratricopeptide repeat (TPR)-containing, alpha	13.25	12.13	2.18	0.00751	0.101258
TC1300000667.mm.1	Tmed9	transmembrane emp24 protein transport domain containing 9	10.8	9.67	2.18	0.010446	0.121393
TC0800001901.mm.1	Adam9	a disintegrin and metallopeptidase domain 9 (meltrin gamma)	8.44	7.32	2.18	0.021142	0.178129
TC1200001277.mm.1	Pacs2	phosphofurin acidic cluster sorting protein 2	13.84	12.71	2.19	0.000918	0.037786
TC1100003234.mm.1	Rph3al	rabphilin 3A-like (without C2 domains)	13.42	12.29	2.19	0.000992	0.03942
TC0100002600.mm.1	Cnppd1	cyclin Pas1/PHO80 domain containing 1	10.05	8.92	2.19	0.001135	0.041945
TC1500002247.mm.1	Bin2	bridging integrator 2	12.32	11.19	2.19	0.004222	0.075158
TC1900000971.mm.1	Snx32	sorting nexin 32	6.98	5.84	2.19	0.026026	0.1999
TC0700002414.mm.1	Sepw1	selenoprotein W, muscle 1	13.83	12.69	2.2	0.001819	0.051289
TC1500001095.mm.1	Espl1	extra spindle pole bodies 1, separase; extra spindle poles-like 1 (S. cerevisiae)	12.88	11.74	2.2	0.002035	0.053737
TC0900003018.mm.1	Rad54l2	RAD54 like 2 (S. cerevisiae)	12.85	11.72	2.2	0.003037	0.063788
TC0100002781.mm.1	Gbx2	gastrulation brain homeobox 2	8.1	6.97	2.2	0.005223	0.083287
TC1300000262.mm.1	Hist1h1a	histone cluster 1, H1a	11.87	10.73	2.2	0.012344	0.133008
TC1000000842.mm.1	Midn	midnolin	7.74	6.6	2.2	0.01928	0.169368
TC1400000326.mm.1	Bap1	Brca1 associated protein 1	14.25	13.11	2.21	0.001026	0.040079
TC0700002065.mm.1	Brsk2; Mir3104	BR serine/threonine kinase 2; microRNA 3104; Synthetic construct Mus musculus clone IMAGE:100066311, MGC:195448 BR serine/threonine kinase 2 (Brsk2) mRNA, encodes complete protein.	10.48	9.33	2.21	0.002641	0.060021
TC1400000705.mm.1	Trav9-4	T cell receptor alpha variable 9-4	8.82	7.68	2.21	0.004334	0.076348
TC0700002652.mm.1	Cyp2b23	cytochrome P450, family 2, subfamily b, polypeptide 23	9.58	8.44	2.21	0.012267	0.13255
TC1000002544.mm.1	Ncln	nicalin homolog (zebrafish)	7.76	6.61	2.22	0.001938	0.052604
TC1100003769.mm.1	Jup	junction plakoglobin	8.1	6.95	2.22	0.013819	0.141745
TC1800000891.mm.1	Fbxo15	F-box protein 15; Synthetic construct Mus musculus clone IMAGE:100015886, MGC:183478 F-box protein 15 (Fbxo15) mRNA, encodes complete protein.	9.03	7.88	2.22	0.01539	0.150109
TC1500001464.mm.1	Tmem74	transmembrane protein 74	10.08	8.93	2.23	0.002097	0.054617
TC1000002514.mm.1	Plekhj1	pleckstrin homology domain containing, family J member 1	12.16	11.01	2.23	0.002525	0.059636
TC0300003241.mm.1	Cd160	CD160 antigen	12.78	11.63	2.23	0.002565	0.060002
TC0500001219.mm.1	Usp30	ubiquitin specific peptidase 30	14.66	13.5	2.23	0.003395	0.06791
TC0600003114.mm.1	Ptpn6	protein tyrosine phosphatase, non-receptor type 6	8.43	7.27	2.23	0.003882	0.071919
TC0400003448.mm.1	Smap2	small ArfGAP 2	12.1	10.94	2.23	0.00819	0.106068
TC0700002749.mm.1	Wdr62	WD repeat domain 62	9.15	7.99	2.23	0.008545	0.108611
TC0200001741.mm.1	Bub1b	budding uninhibited by benzimidazoles 1 homolog, beta (S. cerevisiae)	15	13.84	2.24	0.000101	0.015906
TC1500000696.mm.1	Mief1	mitochondrial elongation factor 1	12.16	11	2.24	0.000325	0.024715
TC0700001141.mm.1	Zfp710	zinc finger protein 710	8.51	7.35	2.24	0.000848	0.036392
TC1000003096.mm.1	Tspan31	tetraspanin 31	12.95	11.79	2.24	0.003506	0.068932
TC0600002269.mm.1	Skap2	src family associated phosphoprotein 2	12.06	10.9	2.24	0.01088	0.124154
TC1100001537.mm.1	Socs7	suppressor of cytokine signaling 7	14.25	13.08	2.25	0.003179	0.065446
TC0700003572.mm.1	Ap3s2	adaptor-related protein complex 3, sigma 2 subunit	12.53	11.36	2.25	0.00371	0.070905
TC0500001756.mm.1	Nptx2	neuronal pentraxin 2	8.61	7.44	2.26	0.002541	0.059815
TC0300000700.mm.1	Arhgef11	Rho guanine nucleotide exchange factor (GEF) 11	13.77	12.58	2.27	0.000177	0.019446
TC1200000829.mm.1	Eif2b2	eukaryotic translation initiation factor 2B, subunit 2 beta	10.44	9.26	2.27	0.033211	0.228458
TC1400000747.mm.1	Lrp10	low-density lipoprotein receptor-related protein 10	9.66	8.47	2.28	0.001348	0.044669
TC1600001307.mm.1	Zdhhc8	zinc finger, DHHC domain containing 8	13.91	12.71	2.29	1.8e-05	0.009361
TC0800000754.mm.1	Ell	elongation factor RNA polymerase II	14.59	13.39	2.29	0.000398	0.026723
TC0800001319.mm.1	Vac14	Vac14 homolog (S. cerevisiae)	12.98	11.77	2.31	0.016736	0.156953
TC0800001437.mm.1	Gse1	genetic suppressor element 1	12.8	11.59	2.31	0.020611	0.175819
TC1400000742.mm.1	Abhd4	abhydrolase domain containing 4	12.11	10.9	2.32	0.000459	0.028435
TC1000000726.mm.1	Derl3	Der1-like domain family, member 3	12.53	11.32	2.32	0.002427	0.058476
TC0400002079.mm.1	Nadk	NAD kinase	9.51	8.3	2.32	0.002798	0.061096
TSUnmapped00000005.mm.1	Amot	angiomotin	9	7.79	2.33	0.003189	0.065615
TC1700000995.mm.1	Fsd1	fibronectin type 3 and SPRY domain-containing protein	10.62	9.39	2.33	0.005939	0.088877
TC1200000875.mm.1	Ahsa1	AHA1, activator of heat shock protein ATPase 1	12.33	11.11	2.33	0.007246	0.099649
TC1500002284.mm.1	Spryd3	SPRY domain containing 3	9.45	8.23	2.33	0.016329	0.155242
TC0700002828.mm.1	Gpi1	glucose phosphate isomerase 1; glucose phosphate isomerase 1 (Gpi1), mRNA.	12.45	11.23	2.34	0.000277	0.023089
TC0900001616.mm.1	Trak1	trafficking protein, kinesin binding 1	11.46	10.23	2.34	0.001139	0.041986
TC1000001716.mm.1	Sash1	SAM and SH3 domain containing 1; Synthetic construct Mus musculus clone IMAGE:100016277, MGC:184488 SAM and SH3 domain containing 1 (Sash1) mRNA, encodes complete protein.	11.04	9.81	2.34	0.030197	0.216725
TC0600001436.mm.1	Mlf2	myeloid leukemia factor 2	12.43	11.2	2.35	0.000346	0.025496
TC1400001325.mm.1	Timm8a2	translocase of inner mitochondrial membrane 8A2	13.31	12.08	2.35	0.000963	0.038859
TC1500001044.mm.1	Higd1c; Methig1; Mettl7a2	HIG1 domain family, member 1C; methyltransferase hypoxia inducible domain containing 1; methyltransferase like 7A2	10.2	8.97	2.35	0.001494	0.046787
TC0200003834.mm.1	Frzb	frizzled-related protein	7.62	6.39	2.35	0.00479	0.080065
TC1900000268.mm.1	Olfr1463	olfactory receptor 1463; Synthetic construct Mus musculus clone IMAGE:100016353, MGC:184554 olfactory receptor 1463 (Olfr1463) mRNA, encodes complete protein.	10.21	8.98	2.35	0.017508	0.16081
TC1700000948.mm.1	Mocs1	molybdenum cofactor synthesis 1	8.36	7.13	2.36	0.002933	0.062824
TC1000001162.mm.1	Ube2n	ubiquitin-conjugating enzyme E2N	12.7	11.46	2.37	0.000922	0.037837
TC1700000347.mm.1	Zfp598	zinc finger protein 598	10.44	9.2	2.37	0.003025	0.063723
TC1700002648.mm.1	Thada	thyroid adenoma associated	10.02	8.77	2.37	0.009049	0.112359
TC1100004110.mm.1	Srp68	signal recognition particle 68	9.54	8.28	2.39	0.002549	0.059833
TC0X00000668.mm.1	Nsdhl	NAD(P) dependent steroid dehydrogenase-like	10.02	8.77	2.39	0.003862	0.071891
TC0700000007.mm.1	Cacng7	calcium channel, voltage-dependent, gamma subunit 7	9.69	8.43	2.39	0.021876	0.1819
TC1300000643.mm.1	Unc5a	unc-5 homolog A (C. elegans)	10.74	9.48	2.4	0.000234	0.021596
TC1100000053.mm.1	Nipsnap1	4-nitrophenylphosphatase domain and non-neuronal SNAP25-like protein homolog 1 (C. elegans)	9.93	8.66	2.4	0.000778	0.034899
TC0X00001407.mm.1	Tmem164	transmembrane protein 164	9.15	7.89	2.4	0.012334	0.13292
TC1100001644.mm.1	Cntnap1	contactin associated protein-like 1; Synthetic construct Mus musculus clone IMAGE:100063633, MGC:191104 contactin associated protein-like 1 (Cntnap1) mRNA, encodes complete protein.	11.87	10.6	2.41	0.0014	0.045659
TC0700000763.mm.1	Vsig10l	V-set and immunoglobulin domain containing 10 like; ZV-set and immunoglobulin domain containing 10 like	7.79	6.52	2.41	0.003111	0.064731
TC0900001532.mm.1	Mir467h	microRNA 467h [Source:MGI Symbol;Acc:MGI:3783381]	8.77	7.49	2.42	0.001278	0.044033
TC1500000869.mm.1	Adm2	adrenomedullin 2	11.91	10.64	2.42	0.008035	0.105129
TC1000002469.mm.1	Mier2	mesoderm induction early response 1, family member 2	9.09	7.81	2.43	0.000288	0.0235
TC0200005028.mm.1	Tti1	TELO2 interacting protein 1	12.65	11.37	2.43	0.000905	0.037641
TC0500003449.mm.1	Mospd3	motile sperm domain containing 3	8.32	7.04	2.43	0.002718	0.060021
TC1700001699.mm.1	Dusp1	dual specificity phosphatase 1	11.78	10.49	2.44	0.00553	0.085537
TC0M00000022.mm.1	mt-Tn	mitochondrially encoded tRNA asparagine [Source:MGI Symbol;Acc:MGI:102479]	11.22	9.93	2.44	0.008266	0.106557
TC0500003093.mm.1	Rnf10	ring finger protein 10	9.03	7.73	2.45	0.000118	0.016676
TC1700002185.mm.1	Klhdc3	kelch domain containing 3	15.58	14.29	2.45	0.000653	0.032253
TC0200002890.mm.1	Echdc3	enoyl Coenzyme A hydratase domain containing 3	9.66	8.37	2.45	0.000836	0.036191
TC0M00000020.mm.1	mt-Tq	mitochondrially encoded tRNA glutamine [Source:MGI Symbol;Acc:MGI:102477]	11.26	9.97	2.45	0.008555	0.108659
TC0800002008.mm.1	Ubxn8	UBX domain protein 8	8.99	7.69	2.46	0.001848	0.051566
TC0900003163.mm.1	Fbxl2	F-box and leucine-rich repeat protein 2; F-box and leucine-rich repeat protein 2 (Fbxl2), mRNA.	9.4	8.1	2.46	0.007578	0.101591
TC1200002415.mm.1	Xrcc3	X-ray repair complementing defective repair in Chinese hamster cells 3	12.7	11.41	2.46	0.01049	0.121707
TC1300000891.mm.1	Brd9	bromodomain containing 9	9.28	7.98	2.46	0.018279	0.164725
TC0700000488.mm.1	Dyrk1b	dual-specificity tyrosine-(Y)-phosphorylation regulated kinase 1b	8.42	7.11	2.47	2e-05	0.009898
TC1600000038.mm.1	Mgrn1	mahogunin, ring finger 1; mahogunin, ring finger 1 (Mgrn1), transcript variant 2, mRNA.	10.06	8.75	2.48	0.000211	0.020788
TC0600002044.mm.1	Slc35b4	solute carrier family 35, member B4	9.9	8.59	2.49	0.000309	0.024228
TC0200005223.mm.1	Sall4	sal-like 4 (Drosophila); Synthetic construct Mus musculus clone IMAGE:100062257, MGC:190434 sal-like 4 (Drosophila) (Sall4) mRNA, encodes complete protein.	14.23	12.91	2.49	0.001967	0.052908
TC1700001622.mm.1	Ccnf; Mir5134	cyclin F; microRNA 5134	10.87	9.55	2.49	0.002984	0.063311
TC0800002577.mm.1	Zswim4	zinc finger SWIM-type containing 4	11.68	10.36	2.49	0.004473	0.07739
TC0400004049.mm.1	Tmem201	transmembrane protein 201; transmembrane protein 201 (Tmem201), transcript variant 2, mRNA.	11.09	9.78	2.49	0.009562	0.115253
TC0300002257.mm.1	Fam160a1	family with sequence similarity 160, member A1	15.35	14.03	2.5	0.00035	0.025503
TC0800001265.mm.1	Cyb5b	cytochrome b5 type B	9.12	7.8	2.5	0.01694	0.157876
TC0500001382.mm.1	Hvcn1	hydrogen voltage-gated channel 1	9.24	7.91	2.51	0.000601	0.031375
TC1900000954.mm.1	Pacs1	phosphofurin acidic cluster sorting protein 1	11.74	10.42	2.51	0.00289	0.062339
TC0100001550.mm.1	Aldh9a1	aldehyde dehydrogenase 9, subfamily A1	14.3	12.97	2.52	0.000995	0.03944
TC1600000464.mm.1	Osbpl11	oxysterol binding protein-like 11	15	13.67	2.52	0.001622	0.048896
TC0700004642.mm.1	Samd4b	sterile alpha motif domain containing 4B	10.24	8.91	2.52	0.003646	0.070282
TC0900002521.mm.1	Snx22	sorting nexin 22	11.94	10.6	2.54	6.3e-05	0.014493
TC0200003313.mm.1	Stxbp1	syntaxin binding protein 1	10.08	8.73	2.54	0.001905	0.052323
TC0700003743.mm.1	Ddias	DNA damage-induced apoptosis suppressor	12.39	11.04	2.55	0.001235	0.043479
TC0500001228.mm.1	Fam222a	family with sequence similarity 222, member A	9.09	7.74	2.55	0.008033	0.10512
TC1100002907.mm.1	Aldh3a2	aldehyde dehydrogenase family 3, subfamily A2	10.16	8.81	2.55	0.015877	0.152766
TC0700004288.mm.1	Nupr1	nuclear protein transcription regulator 1	6.83	5.48	2.55	0.043938	0.266165
TC0800001226.mm.1	Rltpr	RGD motif, leucine rich repeats, tropomodulin domain and proline-rich containing	9.62	8.26	2.56	4.3e-05	0.012904
TC0200001914.mm.1	Astl	astacin-like metalloendopeptidase (M12 family)	13.28	11.92	2.56	0.004941	0.081435
TC1500001744.mm.1	Zc3h3	zinc finger CCCH type containing 3	11.78	10.42	2.57	0.00203	0.053684
TC0700003818.mm.1	Ppme1	protein phosphatase methylesterase 1	11.55	10.18	2.59	0.002879	0.062259
TC1900000714.mm.1	Ina	internexin neuronal intermediate filament protein, alpha	12.54	11.16	2.61	0.003136	0.064977
TC1900000905.mm.1	Rps6kb2	ribosomal protein S6 kinase, polypeptide 2	8.3	6.91	2.62	0.000349	0.025503
TC1000002921.mm.1	Frs2	fibroblast growth factor receptor substrate 2	9.43	8.04	2.62	0.002157	0.055513
TC0300000714.mm.1	Iqgap3	IQ motif containing GTPase activating protein 3; Synthetic construct Mus musculus clone IMAGE:100069512, MGC:199414 IQ motif containing GTPase activating protein 3 (Iqgap3) mRNA, encodes complete protein.	9.13	7.74	2.63	0.003259	0.066325
TC0500000312.mm.1	Dnajc5g	DnaJ (Hsp40) homolog, subfamily C, member 5 gamma	11.21	9.82	2.63	0.022783	0.185192
TC0400002058.mm.1	Ttc34	tetratricopeptide repeat domain 34	10.29	8.89	2.64	0.00067	0.032624
TC1700002437.mm.1	Themis3	thymocyte selection associated family member 3	9.64	8.23	2.66	0.010385	0.121013
TC0700001939.mm.1	Lhpp	phospholysine phosphohistidine inorganic pyrophosphate phosphatase	10.45	9.03	2.67	0.002342	0.058121
TC0800002466.mm.1	Med26	mediator complex subunit 26	9.32	7.9	2.67	0.01533	0.149797
TC0600000444.mm.1	Ephb6	Eph receptor B6	7.99	6.57	2.68	0.016399	0.155512
TC1100001125.mm.1	Git1	G protein-coupled receptor kinase-interactor 1	12.65	11.22	2.69	0.006144	0.090545
TC0700002487.mm.1	Ppp1r37	protein phosphatase 1, regulatory subunit 37	10.11	8.67	2.7	0.001332	0.044551
TC0500003182.mm.1	Rph3a	rabphilin 3A	10.63	9.2	2.71	0.003414	0.068084
TC1200000586.mm.1	Mir466o	microRNA 466o	8.96	7.52	2.71	0.008492	0.10825
TC1200001982.mm.1	Zfyve26	zinc finger, FYVE domain containing 26	9.31	7.87	2.72	0.003339	0.067273
TC0700000238.mm.1	Strn4	striatin, calmodulin binding protein 4	8.77	7.32	2.73	0.001448	0.046288
TC4_GL456350_random00000006.mm.1	LOC102637418	protein FAM205A-like	7.92	6.46	2.75	0.023369	0.187554
TC0100002033.mm.1	Mcm3	minichromosome maintenance deficient 3 (S. cerevisiae)	10.32	8.85	2.76	0.001093	0.041169
TC1900000208.mm.1	Vps37c	vacuolar protein sorting 37C (yeast)	9.9	8.44	2.76	0.007677	0.102166
TC1700001693.mm.1	Fam234a	family with sequence similarity 234, member A	9.08	7.6	2.77	0.001085	0.041071
TC0100000237.mm.1	Hs6st1	heparan sulfate 6-O-sulfotransferase 1	8.99	7.5	2.8	0.001594	0.048392
TC1000002613.mm.1	Bpifc	BPI fold containing family C	9.64	8.15	2.8	0.002077	0.05433
TC1100001140.mm.1	Flot2	flotillin 2	9.38	7.89	2.81	0.019689	0.171141
TC0700001150.mm.1	Vps33b	vacuolar protein sorting 33B (yeast)	11.23	9.74	2.81	0.023815	0.189424
TC0400000438.mm.1	Car9	carbonic anhydrase 9	11.14	9.65	2.82	0.000261	0.02238
TC0700001861.mm.1	Fbxl19	F-box and leucine-rich repeat protein 19	10.33	8.82	2.85	0.00345	0.068335
TC0800002441.mm.1	Fcho1	FCH domain only 1; FCH domain only 1 (Fcho1), transcript variant 1, mRNA.	9.88	8.37	2.86	0.000158	0.018814
TC1800001603.mm.1	Ctif	CBP80/20-dependent translation initiation factor	10.84	9.33	2.86	0.010808	0.123719
TC0300001800.mm.1	Kcnmb3	potassium large conductance calcium-activated channel, subfamily M, beta member 3	10.52	9	2.87	0.022168	0.18315
TC1500002050.mm.1	Lmf2	lipase maturation factor 2	11.87	10.34	2.89	1.3e-05	0.008278
TC0300002310.mm.1	Pmf1	polyamine-modulated factor 1	11.3	9.77	2.9	0.001344	0.044669
TC1300001377.mm.1	Akr1c18	aldo-keto reductase family 1, member C18	6.15	4.61	2.9	0.020763	0.176492
TC0500001692.mm.1	Eif3b	eukaryotic translation initiation factor 3, subunit B	11.84	10.29	2.93	0.000191	0.019992
TC1700000643.mm.1	Atf6b	activating transcription factor 6 beta	9.8	8.24	2.95	0.000608	0.031433
TC0700002166.mm.1	Ppp6r1	protein phosphatase 6, regulatory subunit 1	10.44	8.87	2.97	0.000664	0.032565
TC1500000748.mm.1	Wbp2nl	WBP2 N-terminal like	8.85	7.27	3	0.017733	0.162178
TC1700002344.mm.1	Khsrp	KH-type splicing regulatory protein; Synthetic construct Mus musculus clone IMAGE:100066322, MGC:195459 Khsrp protein (Khsrp) mRNA, encodes complete protein.	9.44	7.84	3.03	0.00063	0.03201
TC0500002875.mm.1	Slc10a6	solute carrier family 10 (sodium/bile acid cotransporter family), member 6	12.82	11.2	3.06	0.004407	0.076813
TC0500001546.mm.1	Gatsl2	GATS protein-like 2	9.6	7.98	3.07	0.002107	0.054777
TC1900001603.mm.1	Actr1a	ARP1 actin-related protein 1A, centractin alpha	14.69	13.07	3.09	0.003112	0.064735
TC0M00000017.mm.1	mt-Tt	mitochondrially encoded tRNA threonine [Source:MGI Symbol;Acc:MGI:102473]	7.58	5.95	3.1	0.008956	0.111691
TC1100002058.mm.1	Tex19.1	testis expressed gene 19.1	10.12	8.49	3.1	0.010729	0.123223
TC1100001314.mm.1	Mir467c	microRNA 467c	7.15	5.51	3.12	0.02037	0.174481
TC0500002992.mm.1	Fbrsl1	fibrosin-like 1	14.52	12.88	3.13	0.000205	0.020582
TC1700000383.mm.1	Rpusd1	RNA pseudouridylate synthase domain containing 1	7.51	5.86	3.15	0.011052	0.125247
TC0X00002497.mm.1	Mir669m-2	microRNA 669m-2	12.55	10.89	3.16	0.000535	0.030018
TC1500000791.mm.1	Prr5	proline rich 5 (renal)	13.79	12.12	3.17	0.00067	0.032624
TC1100000094.mm.1	Zmiz2	zinc finger, MIZ-type containing 2	11.79	10.1	3.21	0.002363	0.058264
TC1800000199.mm.1	Elp2	elongator acetyltransferase complex subunit 2	14.18	12.49	3.22	0.001763	0.05044
TC0500002177.mm.1	Zfp513	zinc finger protein 513	10.86	9.16	3.24	0.000549	0.03039
TC1500002270.mm.1	Krt71	keratin 71	8.97	7.28	3.24	0.003607	0.069839
TC0M00000028.mm.1	mt-Te	mitochondrially encoded tRNA glutamic acid [Source:MGI Symbol;Acc:MGI:102488]	12.48	10.78	3.25	0.002416	0.058421
TC1500000729.mm.1	Zc3h7b	zinc finger CCCH type containing 7B; Synthetic construct Mus musculus clone IMAGE:100068084, MGC:195701 zinc finger CCCH type containing 7B (Zc3h7b) mRNA, encodes complete protein.	11.11	9.41	3.26	0.002374	0.058264
TC1500001886.mm.1	Dnal4	dynein, axonemal, light chain 4	8.74	7.02	3.29	0.000578	0.03107
TC1100002046.mm.1	Hmga1-rs1	high mobility group AT-hook I, related sequence 1	13.9	12.18	3.29	0.000735	0.033944
TC1400002413.mm.1	Mir466f-3	microRNA 466f-3	9.48	7.74	3.33	0.000896	0.037344
TC1900000983.mm.1	Scyl1	SCY1-like 1 (S. cerevisiae)	11.76	10.02	3.33	0.002398	0.058264
TC0500003245.mm.1	Vps37b	vacuolar protein sorting 37B (yeast)	12.4	10.67	3.34	0.000131	0.017171
TC1200001269.mm.1	Cep170b	centrosomal protein 170B	10.78	9.02	3.38	0.010859	0.123993
TC1500002285.mm.1	Csad	cysteine sulfinic acid decarboxylase	10.89	9.13	3.39	0.015521	0.150877
TC1500002273.mm.1	Krt73	keratin 73	11.55	9.78	3.4	0.002589	0.060021
TC1200002224.mm.1	Ttc7b	tetratricopeptide repeat domain 7B	10.13	8.37	3.4	0.02437	0.192314
TC1100001578.mm.1	Psmd3	proteasome (prosome, macropain) 26S subunit, non-ATPase, 3	11.26	9.49	3.41	2.9e-05	0.010893
TC1500002317.mm.1	Zfp385a	zinc finger protein 385A	9.74	7.96	3.44	0.002557	0.059894
TC0200000420.mm.1	Fbxw5	F-box and WD-40 domain protein 5	9.52	7.73	3.47	0.003518	0.069005
TC1100003857.mm.1	Kif18b	kinesin family member 18B	10.56	8.75	3.51	0.002127	0.055117
TSUnmapped00000002.mm.1	Vsig10l	V-set and immunoglobulin domain containing 10 like	8.17	6.36	3.52	0.001816	0.051289
TC0700002483.mm.1	Mark4	MAP/microtubule affinity regulating kinase 4; Synthetic construct Mus musculus clone IMAGE:100062222, MGC:190419 MAP/microtubule affinity-regulating kinase 4 (Mark4) mRNA, encodes complete protein.; MAP/microtubule affinity-regulating kinase 4	11.27	9.44	3.54	0.002651	0.060021
TC0M00000003.mm.1	mt-Tv	mitochondrially encoded tRNA valine [Source:MGI Symbol;Acc:MGI:102472]	14.42	12.6	3.55	0.000186	0.019896
TC1100002043.mm.1	Aspscr1	alveolar soft part sarcoma chromosome region, candidate 1 (human)	9.73	7.9	3.57	0.000223	0.021206
TC1700000426.mm.1	Phf1	PHD finger protein 1; Synthetic construct Mus musculus clone IMAGE:100064098, MGC:193469 PHD finger protein 1 (Phf1) mRNA, encodes complete protein.	14.98	13.13	3.6	0.000148	0.018391
TC1100000049.mm.1	Zmat5	zinc finger, matrin type 5	10.82	8.97	3.61	0.000807	0.03547
TC1500002316.mm.1	Gpr84	G protein-coupled receptor 84	7.6	5.74	3.61	0.028083	0.208113
TC0300001123.mm.1	Eps8l3	EPS8-like 3	12.03	10.17	3.63	0.015673	0.151527
TC0200000051.mm.1	Mir466d	microRNA 466d	7.39	5.51	3.68	0.00093	0.038039
TC1400002067.mm.1	Slc7a8	solute carrier family 7 (cationic amino acid transporter, y+ system), member 8	11.35	9.45	3.72	0.011037	0.125162
TC0300002311.mm.1	Slc25a44	solute carrier family 25, member 44; solute carrier family 25, member 44 (Slc25a44), transcript variant 4, non-coding RNA.; solute carrier family 25, member 44 (Slc25a44), transcript variant 2, mRNA.	11.08	9.18	3.73	0.006424	0.092836
TC1700000461.mm.1	Hmga1; Hmga1-rs1	high mobility group AT-hook 1; high mobility group AT-hook I, related sequence 1	12.53	10.63	3.75	0.000174	0.019344
TC0M00000011.mm.1	ND3	NADH dehydrogenase subunit 3	14.97	12.98	3.97	0.000871	0.036983
TC0100000103.mm.1	Ly96	lymphocyte antigen 96	11.63	9.64	3.98	0.00075	0.034266
TC0M00000010.mm.1	mt-Tg	mitochondrially encoded tRNA glycine [Source:MGI Symbol;Acc:MGI:102486]	13.91	11.91	4.02	0.000456	0.028379
TC0700004295.mm.1	Ppp4c	protein phosphatase 4, catalytic subunit	12.75	10.73	4.06	0.004043	0.073546
TC1100001886.mm.1	Slc9a3r1	solute carrier family 9 (sodium/hydrogen exchanger), member 3 regulator 1	11.9	9.85	4.15	0.009605	0.115602
TC0800002797.mm.1	Tk2	thymidine kinase 2, mitochondrial	12.17	10.04	4.39	0.003888	0.071953
TC1100002062.mm.1	Narf	nuclear prelamin A recognition factor	9.63	7.48	4.42	0.00211	0.054795
TC0900003112.mm.1	Klhl18	kelch-like 18	12.14	9.98	4.48	0.000416	0.027344
TC0M00000008.mm.1	mt-Tk	mitochondrially encoded tRNA lysine [Source:MGI Symbol;Acc:MGI:102483]	12.37	10.11	4.79	0.000522	0.029893
TC0M00000015.mm.1	mt-Ts2; mt-Tl2	mitochondrially encoded tRNA serine 2 [Source:MGI Symbol;Acc:MGI:102474]; mitochondrially encoded tRNA leucine 2 [Source:MGI Symbol;Acc:MGI:102481]	8.94	6.63	4.96	0.00068	0.032677
TC0M00000021.mm.1	mt-Ta	mitochondrially encoded tRNA alanine [Source:MGI Symbol;Acc:MGI:102491]	9.15	6.83	4.98	0.005103	0.082816
TC1700002346.mm.1	Slc25a23	solute carrier family 25 (mitochondrial carrier; phosphate carrier), member 23	11.11	8.69	5.38	0.000256	0.022122
TC1900000952.mm.1	Rab1b	RAB1B, member RAS oncogene family	11.81	9.38	5.4	0.000608	0.031433
TC0900000719.mm.1	Ubl7	ubiquitin-like 7 (bone marrow stromal cell-derived)	14.66	12.18	5.58	1.7e-05	0.009313
TC0500001025.mm.1	Spp1	secreted phosphoprotein 1	7.62	5.11	5.69	0.028701	0.210569
TC1700002171.mm.1	Tjap1	tight junction associated protein 1; tight junction associated protein 1 (Tjap1), transcript variant 1, mRNA.	10.64	8.11	5.76	0.000132	0.017227
TC0M00000014.mm.1	mt-Th	mitochondrially encoded tRNA histidine [Source:MGI Symbol;Acc:MGI:102485]	14.46	11.91	5.85	1e-06	0.004016
TC1300001877.mm.1	Tbc1d7	TBC1 domain family, member 7	12.24	9.69	5.85	0.000819	0.035782
TC0M00000001.mm.1	mt-Tf	mitochondrially encoded tRNA phenylalanine [Source:MGI Symbol;Acc:MGI:102487]	11.75	9.18	5.96	0.00091	0.037654
TC1600001301.mm.1	Dgcr14	DiGeorge syndrome critical region gene 14	12.71	10.08	6.17	4e-06	0.004801

## Sheet: Legend
Dataset EV5. List of genes deregulated with an absolute fold-change > 2, p< 0.05 in Patl2-/- MII oocytes in comparison to Patl2-/- GV oocytes
